# Supplementary material for: MEF2 Is an In Vivo Immune-Metabolic Switch
Source: Cell. 2013 Oct 10;155(2):435–47. doi: 10.1016/j.cell.2013.09.007 (PMC3807682; doi:10.1016/j.cell.2013.09.007)
Supplement: Table S1. Cluster Contents, Related to Figure 1 — The full gene set analyzed in Figure 1. Columns: microarray oligo identifier (Affymetrix DrosGenome 1), gene symbol, assigned cluster, and FlyBase gene ID. [file mmc1.xls]

## Sheet: Sheet1
Affy oligo	Symbol	Cluster	FBID
147546_at	CG13422	A	FBgn0034511
151209_at	CG15065	A	FBgn0040734
147433_at	CG15067	A	FBgn0034331
145730_at	CG16713	A	FBgn0031560
150420_at	CG17111	A	FBgn0039048
147547_at	CG18067	A	FBgn0034512
150343_at	CG5778	A	FBgn0038930
151069_at	CG5791	A	FBgn0040582
147336_at	CG6426	A	FBgn0034162
143605_at	Drs	A	FBgn0010381
147431_at	IM1	A	FBgn0034329
147151_at	IM10	A	FBgn0033835
144068_at	IM2	A	FBgn0025583
147430_at	IM23	A	FBgn0034328
151137_r_at	IM4	A	FBgn0040653
152368_at	Irc	A	FBgn0038465
146726_at	nec	A	FBgn0002930
152556_at	Ser7	A	FBgn0019929
153098_at	SPE	A	FBgn0039102
153504_at	AGBE	AA	FBgn0053138
153576_at	CG6084	AA	FBgn0086254
141226_at	CG6904	AA	FBgn0038293
154730_at	CG9485	AA	FBgn0034618
AFFX-Dros-GAPDH_M_at	Gapdh2	AA	FBgn0001092
154262_at	GlyP	AA	FBgn0004507
150121_at	Mdh2	AA	FBgn0262559
141674_at	PyK	AA	FBgn0003178
141568_at	regucalcin	AA	FBgn0030362
143945_at	Scp2	AA	FBgn0020907
154963_at	CG10237	AB	FBgn0032783
147118_at	CG12374	AB	FBgn0033774
152083_at	CG15093	AB	FBgn0034390
147587_at	CG15649	AB	FBgn0034563
152660_at	CG9672	AB	FBgn0030777
149489_at	Ctr1B	AB	FBgn0062412
154692_at	Cyp12d1-d	AB	FBgn0053503
143341_at	Jon99Ci	AB	FBgn0003358
149914_at	smp-30	AB	FBgn0038257
155144_at	Cct1	AC	FBgn0041342
153101_at	CG42365	AC	FBgn0259711
151962_at	CG5597	AC	FBgn0034920
149907_r_at	CG8066	AC	FBgn0038243
149906_i_at	CG8066	AC	FBgn0038243
153858_at	chic	AC	FBgn0000308
149687_at	RpL24-like	AC	FBgn0037899
151839_at	vir-1	AC	FBgn0043841
147687_at	Vps20	AC	FBgn0034744
143062_at	ade3	B	FBgn0000053
153728_at	Ance	B	FBgn0012037
148638_at	CAH2	B	FBgn0027843
144264_at	CG15263	B	FBgn0028853
149722_at	CG18547	B	FBgn0037973
150193_at	CG3739	B	FBgn0038702
147235_at	CG8093	B	FBgn0033999
152937_at	Cyp4ac1	B	FBgn0031693
143243_at	Mal-A3	B	FBgn0002571
146808_at	Mal-A4	B	FBgn0033294
142359_at	Mal-A6	B	FBgn0050360
146810_at	Mal-A8	B	FBgn0033297
142303_at	Men-b	B	FBgn0029155
151522_at	Men-b	B	FBgn0029155
150588_at	tobi	B	FBgn0261575
152006_at	CG10472	C	FBgn0035670
142419_at	CG12057	C	FBgn0030098
146103_at	CG17633	C	FBgn0032144
151781_at	CG5107	C	FBgn0039342
148422_at	CG5804	C	FBgn0035926
148964_at	CG7542	C	FBgn0036738
152794_at	CG8560	C	FBgn0035781
148332_at	CG8562	C	FBgn0035779
149568_at	CG9396	C	FBgn0037714
152813_at	CG9497	C	FBgn0031800
141426_at	mag	C	FBgn0036996
149610_at	Npc2d	C	FBgn0037782
141326_at	Akap200	D1	FBgn0027932
141791_at	Akt1	D1	FBgn0010379
154014_at	CG3838	D1	FBgn0032130
142977_at	CG7033	D1	FBgn0030086
151603_at	CG7053	D1	FBgn0030960
147568_at	Fem-1	D1	FBgn0034542
141790_at	Moe	D1	FBgn0011661
155037_at	Pka-R1	D1	FBgn0259243
152814_at	Rho1	D1	FBgn0014020
153474_at	RhoGAP68F	D1	FBgn0036257
148659_at	toe	D1	FBgn0036285
152608_at	CG7054	D2	FBgn0038972
143223_at	crp	D2	FBgn0001994
143126_at	dm	D2	FBgn0000472
146165_at	Lip4	D2	FBgn0032264
150608_at	LpR1	D2	FBgn0066101
153771_at	Map205	D2	FBgn0002645
142132_at	Oatp58Dc	D2	FBgn0034716
143083_at	baz	E	FBgn0000163
154452_at	c11.1	E	FBgn0040236
151648_at	CalpB	E	FBgn0025866
154251_at	capt	E	FBgn0261458
152129_at	cert	E	FBgn0027569
153408_at	CG31324	E	FBgn0051324
141512_at	CG33116	E	FBgn0053116
153963_at	CG33229	E	FBgn0053229
141233_at	CG5966	E	FBgn0029831
152140_at	CG8678	E	FBgn0032935
152656_at	drongo	E	FBgn0020304
151918_s_at	drpr	E	FBgn0027594
142558_s_at	Eb1	E	FBgn0027066
153772_at	Klc	E	FBgn0010235
142975_at	Myo31DF	E	FBgn0086347
152880_at	nemy	E	FBgn0033765
145612_at	Npc2a	E	FBgn0031381
141732_at	puc	E	FBgn0243512
152547_at	shrb	E	FBgn0086656
142674_at	Snx6	E	FBgn0032005
151834_at	stv	E	FBgn0086708
154982_at	Tak1	E	FBgn0026323
146558_at	CG14400	F	FBgn0032896
145769_at	CG15635	F	FBgn0031617
146587_at	CG17571	F	FBgn0259998
151198_at	CG31663	F	FBgn0051663
146173_at	CG31872	F	FBgn0051872
144806_at	CG32687	F	FBgn0052687
146055_at	CG32985	F	FBgn0052985
150656_at	CG33970	F	FBgn0053970
148753_at	CG9238	F	FBgn0036428
152166_at	CG9377	F	FBgn0032507
147731_at	CG9896	F	FBgn0034808
142634_at	clu	F	FBgn0034087
150572_at	CR13656	F	FBgn0039307
144712_at	Hexo2	F	FBgn0041629
150973_at	NfI	F	FBgn0042696
148469_at	path	F	FBgn0036007
145395_at	Pmp70	F	FBgn0031069
147027_at	Tret1-1	F	FBgn0050035
149234_at	CG11425	G	FBgn0037167
150533_at	CG13641	G	FBgn0039239
145633_at	CG16995	G	FBgn0031412
149686_at	CG18643	G	FBgn0037898
145677_at	CG3117	G	FBgn0031471
153312_at	CG3831	G	FBgn0034804
146354_at	CG4650	G	FBgn0032549
152162_at	CG5888	G	FBgn0028523
146899_at	Mmp2	G	FBgn0033438
146725_at	Spn43Ad	G	FBgn0044011
153300_at	CG12112	H	FBgn0030048
149206_at	CG14567	H	FBgn0037126
151433_at	CG16978	H	FBgn0040972
147700_at	CG30269	H	FBgn0050269
147174_at	CG6553	H	FBgn0033880
146609_at	CG6675	H	FBgn0032973
154760_at	CHMP2B	H	FBgn0035589
148533_at	NijA	H	FBgn0036101
146427_at	Socs36E	H	FBgn0041184
141685_at	Sp7	H	FBgn0037515
154259_at	Spn27A	H	FBgn0028990
146000_at	Spn28Dc	H	FBgn0031973
141691_at	spz	H	FBgn0003495
144536_at	Tre1	H	FBgn0046687
143272_at	Acp26Aa	I	FBgn0002855
147327_at	Acp53C14a	I	FBgn0034152
143825_at	Acp53Ea	I	FBgn0015584
143289_at	Acp70A	I	FBgn0003034
153820_at	bond	I	FBgn0260942
149441_at	CG10029	I	FBgn0037498
149156_at	CG11037	I	FBgn0037038
146061_at	CG13102	I	FBgn0032088
146429_at	CG15155	I	FBgn0032669
149134_at	CG17637	I	FBgn0037004
148999_at	CG18234	I	FBgn0036794
150653_at	CG34130	I	FBgn0083966
143151_at	Est-6	I	FBgn0000592
150897_at	PH4alphaNE2	I	FBgn0039783
145965_at	Spn28B	I	FBgn0083141
146016_at	Spn28F	I	FBgn0028987
146555_at	Spn38F	I	FBgn0028986
146349_at	Ance-3	J	FBgn0032536
147139_at	CG10799	J	FBgn0033821
150579_at	CG11893	J	FBgn0039316
141420_at	CG13360	J	FBgn0025620
144614_at	CG14439	J	FBgn0029898
151323_at	CG15210	J	FBgn0040850
151552_s_at	CG30090	J	FBgn0050090
151551_i_at	CG30090	J	FBgn0050090
148590_at	CG32091	J	FBgn0052091
146461_at	CG10621	K	FBgn0032726
146167_at	CG18302	K	FBgn0032266
144542_at	CG33080	K	FBgn0053080
152321_at	CG4462	K	FBgn0038752
151952_at	CG6465	K	FBgn0037818
146661_at	CG7881	K	FBgn0033048
144001_at	Cyp4d14	K	FBgn0023541
150732_at	Cyp6a18	K	FBgn0039519
143033_at	Gal	K	FBgn0001089
143476_at	Mdr65	K	FBgn0004513
153393_at	st	K	FBgn0003515
152362_at	Acp36DE	L	FBgn0011559
146528_at	CG10659	L	FBgn0032839
153064_at	CG13091	L	FBgn0032055
145814_at	CG14034	L	FBgn0250847
146175_at	CG17097	L	FBgn0032275
145234_at	CG18258	L	FBgn0030827
150884_at	CG18404	L	FBgn0039761
149003_at	CG32199	L	FBgn0052199
151800_at	CG4847	L	FBgn0034229
142537_at	GstE6	L	FBgn0063494
146031_at	lectin-29Ca	L	FBgn0040098
147514_at	Obp56a	L	FBgn0034468
151549_i_at	PH4alphaNE3	L	FBgn0051017
142271_at	Ugt35b	L	FBgn0026314
145733_at	CG10031	M	FBgn0031563
146526_at	CG10680	M	FBgn0032836
145524_at	CG11592	M	FBgn0025686
144227_at	CG15293	M	FBgn0028526
151210_at	CG16836	M	FBgn0040735
141481_at	CG32702	M	FBgn0052702
146311_at	CG9928	M	FBgn0032472
152020_at	cv-d	M	FBgn0265048
142395_at	NimB2	M	FBgn0028543
153038_at	shf	M	FBgn0003390
143958_at	Tsf1	M	FBgn0022355
152626_at	CG11459	N	FBgn0037396
152736_at	CG11842	N	FBgn0039629
146752_at	CG1358	N	FBgn0033196
146214_at	CG16743	N	FBgn0032322
146406_at	CG18563	N	FBgn0032639
142387_at	CG33462	N	FBgn0053462
151738_at	CG42259	N	FBgn0259144
147699_at	CG4250	N	FBgn0034761
152026_at	CG4757	N	FBgn0027584
146405_at	CG6639	N	FBgn0032638
153365_at	fon	N	FBgn0032773
154938_at	GIIIspla2	N	FBgn0030013
152135_at	NimB1	N	FBgn0027929
142349_at	yellow-f	N	FBgn0041710
144369_at	CG11378	O	FBgn0040364
150818_at	CG11951	O	FBgn0039656
152223_at	CG13604	O	FBgn0039137
152872_at	CG1942	O	FBgn0033215
154698_at	CG6967	O	FBgn0034187
153021_at	CG8358	O	FBgn0037727
152183_at	Grp	O	FBgn0036627
152188_at	loco	O	FBgn0020278
141626_at	Mec2	O	FBgn0030993
154341_at	Nep4	O	FBgn0038818
141374_at	AttA	P	FBgn0012042
146507_at	CG13077	P	FBgn0032810
147260_at	CG30080	P	FBgn0050080
141436_at	CG3505	P	FBgn0038250
145628_at	CG4267	P	FBgn0031405
147685_at	CG4269	P	FBgn0034741
152181_at	CG9631	P	FBgn0027563
143607_at	Def	P	FBgn0010385
143609_at	Dro	P	FBgn0010388
146991_at	Listericin	P	FBgn0033593
143770_at	Mtk	P	FBgn0014865
144882_at	PGRP-SA	P	FBgn0030310
148352_at	PGRP-SD	P	FBgn0035806
152581_at	Spn88Ea	P	FBgn0028984
141353_at	Spn88Eb	P	FBgn0038299
145970_at	Tep2	P	FBgn0041182
146503_at	Tep4	P	FBgn0041180
154492_at	alt	Q	FBgn0038535
142423_at	CG1607	Q	FBgn0039844
146364_at	CG5953	Q	FBgn0032587
142159_at	drpr	Q	FBgn0027594
153546_at	Fim	Q	FBgn0024238
143734_at	InR	Q	FBgn0013984
147882_at	Mmp1	Q	FBgn0035049
144584_at	schlank	Q	FBgn0040918
148265_at	CG10467	R	FBgn0035679
145637_at	CG3609	R	FBgn0031418
142139_at	CG3699	R	FBgn0040349
145332_at	CG7322	R	FBgn0030968
152102_at	CG9119	R	FBgn0035189
141703_at	CG9510	R	FBgn0032076
145178_at	CG9914	R	FBgn0030737
152866_at	Cyp28d1	R	FBgn0031689
143239_at	Lsp2	R	FBgn0002565
141450_at	Sodh-1	R	FBgn0024289
147328_at	Acp53C14b	S	FBgn0034153
143826_at	Acp63F	S	FBgn0015585
143827_at	Acp76A	S	FBgn0015586
152383_at	Argk	S	FBgn0000116
146547_at	CG17472	S	FBgn0032868
148800_at	CG33259	S	FBgn0036495
153932_at	CG5177	S	FBgn0031908
147520_at	Obp56g	S	FBgn0034474
152049_at	Peb	S	FBgn0004181
143437_at	PebII	S	FBgn0011694
149115_at	Spn77Bc	S	FBgn0036970
150474_at	CG12268	T	FBgn0039131
150412_at	CG13833	T	FBgn0039040
154781_at	CG30427	T	FBgn0043792
150274_at	CG4000	T	FBgn0038820
148901_at	CG4169	T	FBgn0250814
149085_at	CG7433	T	FBgn0036927
142583_at	CG9090	T	FBgn0034497
151605_at	CG9297	T	FBgn0038181
141213_at	Cpr49Ae	T	FBgn0033728
154244_at	Gapdh1	T	FBgn0001091
143301_at	Pgk	T	FBgn0250906
152504_at	Pglym78	T	FBgn0014869
148411_at	se	T	FBgn0086348
145815_at	TpnC25D	T	FBgn0031692
150576_at	CG10514	U	FBgn0039312
142253_at	CG10560	U	FBgn0039325
152265_at	CG11892	U	FBgn0039313
153069_at	CG15096	U	FBgn0034394
152442_at	CG31233	U	FBgn0051233
141327_at	CG8773	U	FBgn0038135
146049_at	CG9463	U	FBgn0032066
147152_at	Ser8	U	FBgn0019928
152907_at	18w	unclustered	FBgn0004364
146782_at	ACC	unclustered	FBgn0033246
153769_at	AcCoAS	unclustered	FBgn0012034
154431_at	Acer	unclustered	FBgn0016122
143930_at	Acp62F	unclustered	FBgn0020509
141390_at	Acsl	unclustered	FBgn0263120
143058_f_at	Act5C	unclustered	FBgn0000042
151802_at	Adh	unclustered	FBgn0000055
146084_at	Aldh	unclustered	FBgn0012036
152970_at	Aldh-III	unclustered	FBgn0010548
152623_at	alpha-Est2	unclustered	FBgn0015570
142219_at	Ance-4	unclustered	FBgn0033366
152027_at	Ance-5	unclustered	FBgn0035076
143872_at	Aph-4	unclustered	FBgn0016123
147197_at	Arc2	unclustered	FBgn0033928
144000_at	arg	unclustered	FBgn0023535
154742_at	Arp3	unclustered	FBgn0262716
151622_at	Atg13	unclustered	FBgn0261108
141440_at	b	unclustered	FBgn0000153
151955_at	Bc	unclustered	FBgn0261382
141735_at	Bgb	unclustered	FBgn0013753
153435_at	blw	unclustered	FBgn0011211
144147_at	BM-40-SPARC	unclustered	FBgn0026562
153024_at	Ca-P60A	unclustered	FBgn0004551
153684_at	cact	unclustered	FBgn0000250
152261_at	CAH1	unclustered	FBgn0027844
149838_at	CCHa2	unclustered	FBgn0038147
148775_at	CG10006	unclustered	FBgn0036461
146437_at	CG10178	unclustered	FBgn0032684
154671_at	CG10184	unclustered	FBgn0039094
146502_at	CG10337	unclustered	FBgn0032805
148605_at	CG10361	unclustered	FBgn0036208
152901_at	CG10383	unclustered	FBgn0032699
152308_at	CG10433	unclustered	FBgn0034638
148835_at	CG10516	unclustered	FBgn0036549
155148_at	CG10527	unclustered	FBgn0034583
150586_at	CG10553	unclustered	FBgn0039324
142254_at	CG10562	unclustered	FBgn0039326
154890_at	CG10657	unclustered	FBgn0036289
152448_at	CG11236	unclustered	FBgn0031860
154907_at	CG11309	unclustered	FBgn0037070
152591_at	CG11395	unclustered	FBgn0034200
152819_at	CG11407	unclustered	FBgn0038733
149788_at	CG11598	unclustered	FBgn0038067
149026_at	CG11619	unclustered	FBgn0036836
152771_at	CG11791	unclustered	FBgn0039266
152347_at	CG11841	unclustered	FBgn0039628
144326_at	CG11864	unclustered	FBgn0028944
148108_at	CG12012	unclustered	FBgn0035444
144701_at	CG12116	unclustered	FBgn0030041
149723_at	CG12224	unclustered	FBgn0037974
142866_at	CG12269	unclustered	FBgn0038665
141776_at	CG12428	unclustered	FBgn0039543
146001_at	CG12560	unclustered	FBgn0031974
151409_at	CG12643	unclustered	FBgn0040942
142258_at	CG12766	unclustered	FBgn0035476
147210_at	CG12868	unclustered	FBgn0033945
145253_at	CG12990	unclustered	FBgn0030859
145450_at	CG1304	unclustered	FBgn0031141
146486_at	CG13086	unclustered	FBgn0032770
153582_at	CG13101	unclustered	FBgn0032084
146100_at	CG13117	unclustered	FBgn0032140
147086_at	CG13155	unclustered	FBgn0033723
148424_at	CG13311	unclustered	FBgn0035929
152800_at	CG13325	unclustered	FBgn0033792
150482_at	CG13607	unclustered	FBgn0039151
152767_at	CG13631	unclustered	FBgn0040600
147912_at	CG13877	unclustered	FBgn0035112
141434_at	CG13887	unclustered	FBgn0035165
145819_at	CG14022	unclustered	FBgn0031700
151993_at	CG1407	unclustered	FBgn0033474
148529_at	CG14153	unclustered	FBgn0036094
154791_at	CG14207	unclustered	FBgn0031037
150709_at	CG14259	unclustered	FBgn0039483
146561_at	CG14401	unclustered	FBgn0032900
147378_at	CG14482	unclustered	FBgn0034245
147422_at	CG14500	unclustered	FBgn0034318
149303_at	CG14661	unclustered	FBgn0037288
146784_at	CG14762	unclustered	FBgn0033250
151835_at	CG14823	unclustered	FBgn0035734
148175_at	CG15021	unclustered	FBgn0035544
145307_at	CG15043	unclustered	FBgn0030929
152059_at	CG1516	unclustered	FBgn0027580
144332_at	CG15255	unclustered	FBgn0028950
151195_i_at	CG15353	unclustered	FBgn0040718
145698_at	CG15406	unclustered	FBgn0031517
150923_at	CG15553	unclustered	FBgn0039817
153527_at	CG1572	unclustered	FBgn0030309
144521_at	CG15784	unclustered	FBgn0029766
151567_at	CG1607	unclustered	FBgn0039844
141639_at	CG1640	unclustered	FBgn0030478
152817_at	CG1648	unclustered	FBgn0033446
145728_at	CG16704	unclustered	FBgn0031558
145731_at	CG16712	unclustered	FBgn0031561
142402_at	CG16749	unclustered	FBgn0037678
144520_at	CG16756	unclustered	FBgn0029765
146525_at	CG16772	unclustered	FBgn0032835
148981_at	CG16775	unclustered	FBgn0036767
152650_at	CG16820	unclustered	FBgn0032495
147525_at	CG16898	unclustered	FBgn0034480
148054_at	CG16985	unclustered	FBgn0035355
148055_at	CG16986	unclustered	FBgn0035356
146737_at	CG1701	unclustered	FBgn0033167
152392_at	CG17027	unclustered	FBgn0036553
146180_at	CG17107	unclustered	FBgn0032281
146184_at	CG17108	unclustered	FBgn0032285
150417_at	CG17119	unclustered	FBgn0039045
141578_at	CG17278	unclustered	FBgn0046763
151779_at	CG17292	unclustered	FBgn0032029
150984_at	CG1732	unclustered	FBgn0039915
149681_at	CG17734	unclustered	FBgn0037890
150206_at	CG17752	unclustered	FBgn0038718
148769_at	CG17839	unclustered	FBgn0036454
152431_at	CG17841	unclustered	FBgn0028480
153323_at	CG17896	unclustered	FBgn0023537
146376_at	CG17928	unclustered	FBgn0032603
141418_at	CG18180	unclustered	FBgn0036024
151894_at	CG18249	unclustered	FBgn0037553
152578_at	CG18281	unclustered	FBgn0037003
152307_r_at	CG18284	unclustered	FBgn0043825
146166_at	CG18301	unclustered	FBgn0032265
150192_at	CG18493	unclustered	FBgn0038701
154786_at	CG18522	unclustered	FBgn0038347
152567_at	CG18585	unclustered	FBgn0031929
146133_at	CG18619	unclustered	FBgn0032202
151114_at	CG18672	unclustered	FBgn0040628
148013_at	CG1887	unclustered	FBgn0035290
149420_at	CG1943	unclustered	FBgn0037468
141701_at	CG2064	unclustered	FBgn0033205
146756_at	CG2070	unclustered	FBgn0033203
143890_at	CG2187	unclustered	FBgn0017448
144675_at	CG2254	unclustered	FBgn0029994
144891_at	CG2444	unclustered	FBgn0030326
153378_at	Cg25C	unclustered	FBgn0000299
153743_at	CG2656	unclustered	FBgn0037478
149329_at	CG2663	unclustered	FBgn0037323
144046_at	CG2680	unclustered	FBgn0024995
144561_at	CG3011	unclustered	FBgn0029823
153461_at	CG30503	unclustered	FBgn0050503
144549_at	CG3097	unclustered	FBgn0029804
150577_at	CG31104	unclustered	FBgn0051104
149882_at	CG31326	unclustered	FBgn0051326
154930_at	CG3165	unclustered	FBgn0031484
145680_at	CG31694	unclustered	FBgn0051694
152851_at	CG31743	unclustered	FBgn0032618
151292_at	CG32091	unclustered	FBgn0052091
149196_at	CG32444	unclustered	FBgn0043783
144963_at	CG32647	unclustered	FBgn0052647
151882_at	CG3270	unclustered	FBgn0033093
152625_at	CG3285	unclustered	FBgn0031522
151384_at	CG33080	unclustered	FBgn0053080
148171_at	CG33514	unclustered	FBgn0053514
148243_at	CG33523	unclustered	FBgn0053523
150549_at	CG34349	unclustered	FBgn0085378
145636_at	CG3597	unclustered	FBgn0031417
152524_at	CG3690	unclustered	FBgn0040350
150191_at	CG3734	unclustered	FBgn0038700
152054_at	CG3775	unclustered	FBgn0030425
152717_at	CG3835	unclustered	FBgn0023507
152897_at	CG3868	unclustered	FBgn0036422
152151_at	CG3902	unclustered	FBgn0036824
149938_at	CG3984	unclustered	FBgn0038291
150629_at	CG42235	unclustered	FBgn0250757
145897_at	CG42370	unclustered	FBgn0259716
145620_at	CG4259	unclustered	FBgn0031389
147608_at	CG4302	unclustered	FBgn0027073
150261_at	CG4335	unclustered	FBgn0038795
152979_at	CG43427	unclustered	FBgn0263346
154956_at	CG4408	unclustered	FBgn0039073
144724_at	CG44325	unclustered	FBgn0265413
142407_at	CG4753	unclustered	FBgn0036622
148860_at	CG4950	unclustered	FBgn0036587
142737_at	CG5059	unclustered	FBgn0037007
145235_at	CG5162	unclustered	FBgn0030828
152563_at	CG5191	unclustered	FBgn0038803
150376_at	CG5278	unclustered	FBgn0038986
146162_at	CG5322	unclustered	FBgn0032253
150375_at	CG5326	unclustered	FBgn0038983
142586_at	CG5346	unclustered	FBgn0038981
147450_at	CG5493	unclustered	FBgn0034364
150760_at	CG5527	unclustered	FBgn0039564
149798_at	CG5724	unclustered	FBgn0038082
142955_at	CG5770	unclustered	FBgn0034291
150297_at	CG5793	unclustered	FBgn0038858
141658_at	CG5853	unclustered	FBgn0032167
141567_at	CG5869	unclustered	FBgn0028894
149957_at	CG6125	unclustered	FBgn0038337
149794_at	CG6188	unclustered	FBgn0038074
152123_at	CG6218	unclustered	FBgn0038321
148965_at	CG6259	unclustered	FBgn0036740
152255_at	CG6330	unclustered	FBgn0039464
151967_at	CG6415	unclustered	FBgn0032287
147337_at	CG6429	unclustered	FBgn0046999
151091_at	CG6503	unclustered	FBgn0040606
150403_at	CG6660	unclustered	FBgn0039030
150339_at	CG6690	unclustered	FBgn0038918
150424_at	CG6733	unclustered	FBgn0039052
149700_at	CG6834	unclustered	FBgn0037935
148639_at	CG6910	unclustered	FBgn0036262
145969_at	CG7025	unclustered	FBgn0031930
151740_at	CG7033	unclustered	FBgn0030086
145277_at	CG7135	unclustered	FBgn0030895
152455_at	CG7470	unclustered	FBgn0037146
155125_at	CG7523	unclustered	FBgn0038533
148820_at	CG7579	unclustered	FBgn0036528
153339_at	CG7920	unclustered	FBgn0039737
152571_at	CG7966	unclustered	FBgn0038115
152780_at	CG7967	unclustered	FBgn0035251
153785_at	CG7997	unclustered	FBgn0034117
151306_at	CG8012	unclustered	FBgn0040832
153373_at	CG8036	unclustered	FBgn0037607
151908_at	CG8128	unclustered	FBgn0030668
141406_at	CG8129	unclustered	FBgn0037684
151972_at	CG8206	unclustered	FBgn0030679
147265_at	CG8249	unclustered	FBgn0034045
141581_at	CG8389	unclustered	FBgn0034063
148311_f_at	CG8628	unclustered	FBgn0250836
148310_i_at	CG8628	unclustered	FBgn0250836
149828_at	CG8630	unclustered	FBgn0038130
153087_at	CG8654	unclustered	FBgn0034479
152726_at	CG8708	unclustered	FBgn0033271
148725_at	CG8745	unclustered	FBgn0036381
151809_at	CG8965	unclustered	FBgn0031745
146569_at	CG9259	unclustered	FBgn0032913
142523_at	CG9297	unclustered	FBgn0038181
149594_at	CG9459	unclustered	FBgn0037764
142147_at	CG9466	unclustered	FBgn0032068
146050_at	CG9468	unclustered	FBgn0032069
154343_at	CG9509	unclustered	FBgn0030594
152915_at	CG9519	unclustered	FBgn0030589
142194_at	CG9527	unclustered	FBgn0031813
146060_at	CG9568	unclustered	FBgn0032087
149884_at	CG9616	unclustered	FBgn0038214
152003_at	CG9629	unclustered	FBgn0036857
154010_at	CG9634	unclustered	FBgn0027528
142367_at	CG9649	unclustered	FBgn0038211
141310_at	CG9682	unclustered	FBgn0039760
150883_at	CG9733	unclustered	FBgn0039759
152137_at	CG9747	unclustered	FBgn0039754
149849_at	CG9759	unclustered	FBgn0038160
152925_at	CG9780	unclustered	FBgn0037230
150780_at	CG9989	unclustered	FBgn0039593
150552_at	CG9996	unclustered	FBgn0039273
153092_at	Chd64	unclustered	FBgn0035499
141641_at	cher	unclustered	FBgn0014141
142499_at	colt	unclustered	FBgn0019830
147085_at	Cpr49Ab	unclustered	FBgn0050042
144063_at	CREG	unclustered	FBgn0025456
145647_at	Cyp309a1	unclustered	FBgn0031432
145648_at	Cyp309a2	unclustered	FBgn0041337
149899_at	Cyp313a1	unclustered	FBgn0038236
147268_at	Cyp4aa1	unclustered	FBgn0034053
145816_at	Cyp4ac2	unclustered	FBgn0031694
153384_at	Cyp4ac3	unclustered	FBgn0031695
143572_at	Cyp4d1	unclustered	FBgn0005670
152958_at	Cyp4d21	unclustered	FBgn0031925
143782_at	Cyp4p1	unclustered	FBgn0015037
146873_at	Cyp4p3	unclustered	FBgn0033397
142190_at	Cyp6a21	unclustered	FBgn0033981
143723_at	Cyp6a9	unclustered	FBgn0013771
152120_at	Cyp6d5	unclustered	FBgn0038194
145480_at	Cyp6t1	unclustered	FBgn0031182
142222_at	Cyp9b2	unclustered	FBgn0015039
147119_at	Cyp9h1	unclustered	FBgn0033775
152456_at	Dat	unclustered	FBgn0019643
143608_at	Dbi	unclustered	FBgn0010387
152611_at	Ddc	unclustered	FBgn0000422
143125_at	dl	unclustered	FBgn0260632
142932_at	dome	unclustered	FBgn0043903
141511_at	dos	unclustered	FBgn0016794
152715_at	Drat	unclustered	FBgn0033188
152932_at	e	unclustered	FBgn0000527
144146_at	Eaat1	unclustered	FBgn0026439
148231_at	Eaf6	unclustered	FBgn0035624
148553_at	Elo68alpha	unclustered	FBgn0052072
144223_at	EndoGI	unclustered	FBgn0028515
152933_at	Est-Q	unclustered	FBgn0037090
152840_at	Esyt2	unclustered	FBgn0039208
143157_at	Fas3	unclustered	FBgn0000636
151797_at	fbp	unclustered	FBgn0032820
150335_at	fit	unclustered	FBgn0038914
152939_at	Fmo-1	unclustered	FBgn0034943
152425_at	Fmo-2	unclustered	FBgn0033079
152614_at	fusl	unclustered	FBgn0031702
154410_at	Gale	unclustered	FBgn0035147
147354_at	Gbp	unclustered	FBgn0034199
154468_at	Gie	unclustered	FBgn0037551
143691_at	Gip	unclustered	FBgn0011770
152740_at	Gk	unclustered	FBgn0035266
152233_at	glob1	unclustered	FBgn0027657
152801_at	Got2	unclustered	FBgn0001125
153347_at	Gpdh	unclustered	FBgn0001128
149757_at	GstD3	unclustered	FBgn0010039
142479_at	GstE8	unclustered	FBgn0063492
142678_at	Gαi	unclustered	FBgn0001104
146136_at	Hand	unclustered	FBgn0032209
153410_at	Hexo1	unclustered	FBgn0041630
142736_s_at	Hmgs	unclustered	FBgn0010611
152708_at	Hml	unclustered	FBgn0029167
155040_at	ics	unclustered	FBgn0028546
152721_at	Idgf1	unclustered	FBgn0020416
152116_at	Idgf3	unclustered	FBgn0020414
151795_at	Idh	unclustered	FBgn0001248
144173_at	Inx7	unclustered	FBgn0027106
145539_at	Ipk2	unclustered	FBgn0031267
142906_at	iPLA2-VIA	unclustered	FBgn0036053
152999_at	Iris	unclustered	FBgn0031305
142196_at	Jheh1	unclustered	FBgn0010053
145795_at	Jon25Biii	unclustered	FBgn0031653
148255_at	Jon65Ai	unclustered	FBgn0035667
143339_i_at	Jon99Ciii	unclustered	FBgn0003357
154320_at	Jra	unclustered	FBgn0001291
144596_at	kdn	unclustered	FBgn0086133
155145_at	l(1)G0255	unclustered	FBgn0028336
151830_at	l(2)efl	unclustered	FBgn0011296
147014_at	lambdaTry	unclustered	FBgn0043470
145543_at	lectin-21Ca	unclustered	FBgn0040107
153415_at	lectin-24Db	unclustered	FBgn0040102
146076_at	lectin-30A	unclustered	FBgn0040097
153697_at	Lnk	unclustered	FBgn0028717
150606_at	LpR2	unclustered	FBgn0051092
143238_at	Lsp1alpha	unclustered	FBgn0002562
152766_at	Lsp1beta	unclustered	FBgn0002563
146809_at	Mal-A7	unclustered	FBgn0033296
146256_at	Mal-B1	unclustered	FBgn0032381
147465_at	Mctp	unclustered	FBgn0034389
146151_at	Mdh1	unclustered	FBgn0032237
146381_at	mdy	unclustered	FBgn0004797
153109_at	Mgat1	unclustered	FBgn0034521
144097_at	Mgstl	unclustered	FBgn0025814
146619_i_at	Mgstl	unclustered	FBgn0025814
143263_at	Mhc	unclustered	FBgn0086783
153260_at	Mipp1	unclustered	FBgn0026061
151888_at	MP1	unclustered	FBgn0027930
143839_at	Mpk2	unclustered	FBgn0015765
143673_at	Mst57Dc	unclustered	FBgn0011670
149782_at	NA	unclustered
150530_at	NA	unclustered
152569_at	NA	unclustered
146978_s_at	NA	unclustered
155150_at	NA	unclustered
151211_at	NA	unclustered
143340_f_at	NA	unclustered
145977_at	NA	unclustered
153941_at	NA	unclustered
144233_at	NA	unclustered
143338_f_at	NA	unclustered
146174_s_at	NA	unclustered
155021_at	NA	unclustered
150893_f_at	NA	unclustered
147220_s_at	NA	unclustered
146620_s_at	NA	unclustered
150167_at	NA	unclustered
151619_at	NA	unclustered
150573_at	NA	unclustered
146830_s_at	NA	unclustered
145976_s_at	NA	unclustered
152573_at	NA	unclustered
146490_at	NA	unclustered
154336_at	NA	unclustered
150574_at	NA	unclustered
145064_at	NA	unclustered
143983_r_at	NA	unclustered
146723_at	NA	unclustered
149767_at	NA	unclustered
153559_at	Naam	unclustered	FBgn0051216
141760_at	nAcRbeta-21C	unclustered	FBgn0031261
154024_at	Nap1	unclustered	FBgn0015268
144235_at	NimC1	unclustered	FBgn0259896
146592_at	nompB	unclustered	FBgn0016919
142414_at	Npc2h	unclustered	FBgn0039801
143560_at	nrm	unclustered	FBgn0005629
141793_at	NtR	unclustered	FBgn0029147
151806_at	Oatp74D	unclustered	FBgn0036732
150837_at	Obp99b	unclustered	FBgn0039685
150834_at	Obp99c	unclustered	FBgn0039682
152963_at	Ork1	unclustered	FBgn0017561
149213_at	P5CDh1	unclustered	FBgn0037138
146489_at	Pax	unclustered	FBgn0041789
153433_at	Pdh	unclustered	FBgn0011693
142677_s_at	Pdk1	unclustered	FBgn0020386
152222_at	pgant3	unclustered	FBgn0027558
154763_at	Pgm	unclustered	FBgn0003076
152118_at	PGRP-SC1b	unclustered	FBgn0033327
146832_at	PGRP-SC2	unclustered	FBgn0043575
147903_at	Phk-3	unclustered	FBgn0035089
142182_s_at	Ppn	unclustered	FBgn0003137
142220_at	proPO45	unclustered	FBgn0033367
142338_at	Ptp4E	unclustered	FBgn0004368
151532_at	Ptp4E	unclustered	FBgn0004368
152669_at	pug	unclustered	FBgn0020385
152356_at	QC	unclustered	FBgn0052412
151697_at	raps	unclustered	FBgn0040080
146046_at	raw	unclustered	FBgn0003209
151876_at	Reg-2	unclustered	FBgn0016715
151822_at	Rel	unclustered	FBgn0014018
145899_at	retm	unclustered	FBgn0031814
151538_s_at	Rfabg	unclustered	FBgn0087002
142356_at	Rfabg	unclustered	FBgn0087002
152405_at	rgn	unclustered	FBgn0261258
141620_at	RhoL	unclustered	FBgn0014380
147765_at	Rpi	unclustered	FBgn0050410
153955_at	rush	unclustered	FBgn0025381
152778_at	salt	unclustered	FBgn0039872
143334_at	scb	unclustered	FBgn0003328
149154_at	Sems	unclustered	FBgn0037036
143792_at	Shc	unclustered	FBgn0015296
148450_at	Slc45-1	unclustered	FBgn0035968
150955_at	Smvt	unclustered	FBgn0039873
153046_at	Spat	unclustered	FBgn0014031
153299_at	spict	unclustered	FBgn0032451
142156_at	spirit	unclustered	FBgn0030051
153817_at	sqh	unclustered	FBgn0003514
143747_at	Sr-CI	unclustered	FBgn0014033
152837_at	Ssadh	unclustered	FBgn0039349
141349_at	Ssk	unclustered	FBgn0036945
152394_at	St1	unclustered	FBgn0034887
152644_at	sxe2	unclustered	FBgn0038398
141625_at	Syb	unclustered	FBgn0003660
145971_at	Tep2	unclustered	FBgn0041182
152631_at	th	unclustered	FBgn0260635
143660_at	thetaTry	unclustered	FBgn0011555
153432_at	Thor	unclustered	FBgn0022073
153002_at	Timp	unclustered	FBgn0025879
151935_at	Tl	unclustered	FBgn0003717
145820_at	TotM	unclustered	FBgn0031701
146645_at	TpnC4	unclustered	FBgn0033027
143622_at	TpnC47D	unclustered	FBgn0010423
143796_at	Try29F	unclustered	FBgn0015316
152520_at	Tsf3	unclustered	FBgn0034094
146712_at	Tsp42Ei	unclustered	FBgn0033130
152618_at	Tsp42El	unclustered	FBgn0033134
146718_at	Tsp42Er	unclustered	FBgn0033139
153782_at	UGP	unclustered	FBgn0035978
146379_at	Ugt36Bc	unclustered	FBgn0040260
145880_at	Ugt37b1	unclustered	FBgn0026755
142555_at	up	unclustered	FBgn0004169
143401_at	Uro	unclustered	FBgn0003961
141759_at	vap	unclustered	FBgn0003969
152300_at	viaf	unclustered	FBgn0036237
146285_at	vir-1	unclustered	FBgn0043841
143868_at	vkg	unclustered	FBgn0016075
146750_at	Vps13	unclustered	FBgn0033194
152659_at	vps2	unclustered	FBgn0039402
141547_at	Zw	unclustered	FBgn0004057
141712_at	CDase	V	FBgn0039774
152482_at	CG11594	V	FBgn0035484
145412_at	CG12656	V	FBgn0031087
154175_at	CG3534	V	FBgn0038463
147793_at	CG4019	V	FBgn0034885
152294_at	CG5577	V	FBgn0036759
150080_at	CG5840	V	FBgn0038516
152534_at	CG9331	V	FBgn0032889
151932_at	Cyt-b5-r	V	FBgn0000406
153364_at	Galt	V	FBgn0031845
147472_at	Jheh2	V	FBgn0034405
154332_at	ALiX	W	FBgn0086346
153673_at	AnxB9	W	FBgn0000083
153798_at	CG10103	W	FBgn0035715
141598_at	CG10641	W	FBgn0032731
151038_at	CG11686	W	FBgn0040551
144700_at	CG15347	W	FBgn0030040
142416_at	CG3814	W	FBgn0025692
143005_at	CG4199	W	FBgn0025628
145276_at	CG7192	W	FBgn0030894
154140_at	l(2)gd1	W	FBgn0250747
141265_at	SH3PX1	W	FBgn0040475
146708_at	Tsp42Ed	W	FBgn0029507
146710_at	Tsp42Ef	W	FBgn0033127
152407_at	ACC	X	FBgn0033246
154652_at	alpha-Est1	X	FBgn0015568
141647_at	CG12016	X	FBgn0035436
152648_at	CG2736	X	FBgn0035090
152126_at	CG3523	X	FBgn0027571
141647_at	CG42456	X	FBgn0259933
153381_at	CG5973	X	FBgn0031914
144565_at	CG6067	X	FBgn0029828
149528_at	CG9837	X	FBgn0037635
153368_at	fat-spondin	X	FBgn0026721
141472_at	Glt	X	FBgn0001114
142453_at	GNBP3	X	FBgn0040321
155023_at	HDAC6	X	FBgn0026428
147237_at	Hex-C	X	FBgn0001187
151851_at	LM408	X	FBgn0027611
154661_at	mdy	X	FBgn0004797
143299_at	Pepck	X	FBgn0003067
152709_at	Prat2	X	FBgn0041194
147028_i_at	Tret1-1	X	FBgn0050035
142310_at	alpha-Est7	Y	FBgn0015575
143912_at	ATPCL	Y	FBgn0020236
150697_at	CG31075	Y	FBgn0051075
151819_at	CG3301	Y	FBgn0038878
149615_at	CG3940	Y	FBgn0037788
152013_at	CG5867	Y	FBgn0027586
152227_at	CG6126	Y	FBgn0038407
151826_at	fabp	Y	FBgn0037913
152351_at	Galk	Y	FBgn0035950
142746_at	Men	Y	FBgn0002719
152515_at	Pgi	Y	FBgn0003074
154176_at	Tal	Y	FBgn0023477
144220_at	UK114	Y	FBgn0086691
149633_at	CG14688	Z	FBgn0037819
148087_at	CG14957	Z	FBgn0035412
153688_at	CG16718	Z	FBgn0038721
153605_at	CG1890	Z	FBgn0039869
144067_at	CG4101	Z	FBgn0025558
152245_at	CG42807	Z	FBgn0261989
153231_at	CG8791	Z	FBgn0033234
153010_at	Chmp1	Z	FBgn0036805
151767_at	Nmdmc	Z	FBgn0010222
153458_at	Rep	Z	FBgn0026378
141444_at	Sclp	Z	FBgn0030357
142638_at	Septin 2	Z	FBgn0014029
153218_at	Swim	Z	FBgn0034709
