# Supplementary material for: MEF2 Is an In Vivo Immune-Metabolic Switch
Source: Cell. 2013 Oct 10;155(2):435–47. doi: 10.1016/j.cell.2013.09.007 (PMC3807682; doi:10.1016/j.cell.2013.09.007)
Supplement: Table S2. Transcription Factor Binding Site Matrices, Related to Figure 1 — Columns are in the order ACGT. Citations refer to the Supplemental References. [file mmc2.xls]

## Sheet: Sheet1
>MSD003 toe-eyg (Jun et al., 1998)
0	12	6	82
0	88	4	8
100	0	0	0
2	98	0	0
0	0	0	100
1	20	79	0
75	4	21	0
>MSD004 brinker (Zhang et al., 2001)
16.7	16.7	66.7	0
0	0	8.3	91.7
0	0	100	0
0	0	100	0
0	100	0	0
0	0	100	0
0	58.3	0	41.7
0	25	0	75
50	25	8.3	16.7
>MSD005 mad-med (Jazwinska et al., 1999; Kim et al., 1997; Xu et al., 1998)
1	12	5	2
1	5	7	7
3	0	16	1
3	8	8	1
0	16	1	3
0	0	20	0
6	2	6	6
0	15	4	1
5	0	15	0
1	15	0	4
>MSD008 ets-1 (Nye et al., 1992)
46.2	7.7	30.8	15.4
0	100	0	0
30.8	69.2	0	0
0	0	100	0
0	0	100	0
100	0	0	0
61.5	0	0	38.5
30.8	0	69.2	0
0	38.5	0	61.5
41.7	16.7	33.3	8.3
>MSD008a ets-1 crop (Nye et al., 1992)
0	100	0	0
30.8	69.2	0	0
0	0	100	0
0	0	100	0
100	0	0	0
61.5	0	0	38.5
30.8	0	69.2	0
0	38.5	0	61.5
>MSD012 dl (Senger et al., 2004)
0	3	97	0
0	0	100	0
0	0	100	0
83	0	0	17
70	3	0	27
27	0	0	73
20	27	0	53
3	94	0	3
0	56	7	37
>MSD015 serpent (Senger et al., 2004)
19	44	0	37
0	0	100	0
100	0	0	0
0	0	0	100
100	0	0	0
97	0	3	0
0	35	56	9
47	9	41	3
>MSD021 pannier (Haenlin et al., 1997)
11	33	33	22
26	32	0	42
0	0	100	0
100	0	0	0
0	0	0	100
100	0	0	0
71	10	10	10
0	21	63	16
13	31	50	6
33	7	40	20
>MSD026 ERSE (Yoshida et al., 1998)
0	33	0	0
0	29	4	0
32	0	0	1
32	0	1	0
0	1	0	32
2	23	7	1
14	0	19	0
7	3	20	3
12	15	6	0
10	2	20	1
3	7	17	6
1	20	9	3
3	13	12	5
5	1	14	13
1	31	1	0
0	32	0	1
30	1	2	0
4	18	7	4
1	12	19	1
>MSD044 tcf-bcat (Knirr and Frasch, 2001; Lee and Frasch, 2000; Yan et al., 2004)
4	14	4	8
2	3	0	25
2	0	1	27
2	0	0	28
0	2	25	3
22	0	5	3
8	0	0	22
8	14	4	4
>MSD048 Eip74EF (Urness and Thummel, 1990)
2	12	2	1
5	12	0	0
0	0	17	0
0	0	17	0
17	0	0	0
17	0	0	0
5	1	10	1
1	2	1	11
>MSD050 ets1-elf1 (Hollenhorst et al., 2007)
0	79	21	0
43	57	0	0
0	0	100	0
0	0	100	0
100	0	0	0
100	0	0	0
14	0	86	0
13	24	0	63
>MSD080 Mef2a (Pollock and Treisman, 1991)
7	3	32	34
0	68	1	7
0	0	0	76
76	0	0	0
16	0	0	60
35	0	0	41
41	0	0	35
60	0	0	16
0	0	0	76
76	0	0	0
7	1	68	0
34	32	3	7
>MSD081 Mef2b (Pollock and Treisman, 1991)
2	34	1	5
0	1	0	41
40	0	0	2
15	0	0	27
18	0	0	24
24	0	0	18
27	0	0	15
2	0	0	40
41	0	1	0
5	1	34	2
>MSD113 mad-med-shn (Pyrowolakis et al., 2004; Yao et al., 2008)
0	0	44	0
18	4	18	4
0	44	0	0
0	0	44	0
11	11	11	11
0	44	0	0
11	11	11	11
11	11	11	11
11	11	11	11
11	11	11	11
11	11	11	11
0	0	44	0
0	0	0	44
0	44	0	0
0	0	0	44
0	0	44	0
>MSD119 Dif-Relish (Senger et al., 2004)
0	0	100	0
0	0	100	0
0	0	100	0
100	0	0	0
56	0	0	44
0	3	0	97
0	100	0	0
16	84	0	0
3	94	0	3
>MSD122 chrebp-mlx (Ma et al., 2006)
0	24	4	0
24	0	4	0
0	16	0	12
0	0	28	0
4	4	4	16
0	0	28	0
8	4	16	0
7	7	7	7
12	12	4	0
7	7	7	7
7	7	7	7
0	16	12	0
7	7	7	7
0	24	0	4
8	0	20	0
4	0	0	24
0	0	28	0
>MSD150 Smad3-Smad4 RR (Johnson et al., 1999)
1	0	21	0
2	4	5	11
0	22	0	0
1	4	2	15
1	0	21	0
2	4	5	11
0	22	0	0
1	4	2	15
>MSD151 Smad3-Smad4 LR (Johnson et al., 1999)
1	0	21	0
2	4	5	11
0	22	0	0
1	4	2	15
15	2	4	1
0	0	22	0
11	5	4	2
0	21	0	1
>MSD161 Ci (Kinzler and Vogelstein, 1990)
0	8.3	0	91.7
8.3	0	91.7	0
0	0	100	0
0	0	100	0
41.7	8.3	0	50
0	0	100	0
0	0	100	0
0	8.3	0	91.7
0	100	0	0
>MSD162 Ci 2 (Vokes et al., 2007)
0	9	2	8
1	0	0	18
0	0	17	2
1	0	16	2
0	0	19	0
0	0	0	19
1	0	18	0
2	0	14	3
0	1	3	15
3	16	0	0
>MSD163 Ci 3 (Vokes et al., 2007)
0	5	5	5
0	1	0	14
0	0	12	3
0	0	15	0
0	0	15	0
2	0	1	12
0	0	14	1
0	0	13	2
1	1	1	12
0	12	2	1
