# Supplementary material for: MEF2 Is an In Vivo Immune-Metabolic Switch
Source: Cell. 2013 Oct 10;155(2):435–47. doi: 10.1016/j.cell.2013.09.007 (PMC3807682; doi:10.1016/j.cell.2013.09.007)
Supplement: Table S3. Putative Mef2 Sites near Metabolic Targets, Related to Figure 3 — All high-scoring Mef2 sites detected near (within exons or introns or within 2 kb genomic flank of transcribed region) identified molecular targets. [file mmc3.xls]

## Sheet: Sheet1
Gene	Site	Location
ACC	tctattattatt	5' neighboring gene Nup44A (RA 5' UTR (RA)/intron 1 (RB, RC))
	tgtataattagg	intron 11 (RB, RC)/intron 12 (RA)/intron 13 (RD)
	tctatttatata	intron 12 (RB, RC)/intron 13 (RA)/intron 14 (RD)
	actttatataga	3' neighboring gene CSN4 (exon 4 (RA)/exon 2(RB))
AGBE	no high-scoring sites
ATPCL	gctattaatatt	5' flank/5' UTR of neighboring gene CG8370
	gttaaaaatagc	intron 2
	cctttaaatagt	intron 2
	tttatatttagc	intron 2
	gttattaataac	intron 6
	tttatttataaa	3' UTR (RE)/3' flank (RD, RF)
	ggtaaatatagc	3' UTR (RE)/3' flank (RD, RF)/3' neighboring gene CG8320 intron 1
	tctattttaagt	3' neighboring gene Pex11 3' UTR
	tttatttataaa	3' nearby gene CG8314 (intron 1)
FASN	cctatctatagc	5' neighboring gene v(2)k05816 (intron 6)
	gctataaatatt	5' flank
	actaaaaatacg	intron 1 (RA)/5' flank (RB)
	actattattaca	intron 1 (RA)/5' flank (RB)
Gk	tctaaatatatt	intron 1 (RB, RC, RD, RE) / 5' flank (RA)
	gctattcatagt	intron 1 (RB, RC, RD, RE) / 5' flank (RA)
	tctttaaataga	intron 1 (RB, RC, RD, RE) / 5' flank (RA)
GlyS	actatatatata	intron 1 (RC)/5' flank (RA, RB, RD)
	gctaaatttagt	intron 1
	cgtattaatagg	3' neighboring gene CG3987 (exon 2)
Gpdh	tctatttttaca	intron 2 (RA, RB, RC, RE, RF, RG)/3' UTR (RD)
	gctattattatt	intron 4
	cctattattatt	intron 5 (RB, RC, RF, RG)/3' UTR (RA, RD, RE)
	tttaaaattagc	3' flank
Hex-C	gctgtttatagc	5' flank / surrounding gene CG8079 intron 3
	tttaaaaatagt	5' flank / surrounding gene CG8079 intron 2
	actttttatagg	3' flank / surrounding gene CG8079 5' UTR
mdy	cctatatatagc	5' neighboring gene CG13272 (exon 3)
	attaattttagt	intron 1
	gctaataataat	intron 5
	tctttaattagc	intron 8
Pgm	aatatatttagt	5' flank
	aatatttttagg	3' neighboring gene CG12272 (intron 4)
sea	tctatatttaaa	bicistronic gene: intron 1 (fabp-RB, RC, sea-RD)/5' UTR (fabp-RA)/5' flank (sea-RA, RC, RE)
	tccattattagg	bicistronic gene: 5' flank (sea-RC)/intron 1 (sea-RA, RE)/intron 2(fabp-RC, sea-RD)/3' flank (fabp-RA, RB)
Tret1-1	cttaattttaga	intron 1 (RA) / 5' flank (RB)
	tctataaataat	intron 1 (RA) / 5' flank (RB)
	gctatatatcga	3' UTR
	tctatatgtaga	3' UTR
	gctaataatagg	3' flank
UGP	gctataaataga	5' nearby gene CG34455 (intron 1)
	actaaatataac	5' flank
	tctatttatggg	intron 1 (RC, RD)/5' flank (RA, RE)
	tttataaataac	intron 1
	cttaaaaatagc	intron 1 (intercalated gene CG32040 exon 2)
	cctataaatact	intron 3
	tctataaatacg	3' UTR
	cctataaataaa	3' flank (between PGRP-LC and PGRP-LF)
