# Supplementary material for: MEF2 Is an In Vivo Immune-Metabolic Switch
Source: Cell. 2013 Oct 10;155(2):435–47. doi: 10.1016/j.cell.2013.09.007 (PMC3807682; doi:10.1016/j.cell.2013.09.007)
Supplement: Table S4. AMP TATA Boxes, Related to Figure 5 — TATA boxes from the curated antimicrobial-peptide set. (The three identified TATAless AMPs are also shown.) Columns: associated gene symbol, identified TATA sequence (N3TATAWAN5), and type (Mtk-like, Dro-like, other or none). [file mmc4.xls]

## Sheet: Sheet1
gene symbol	sequence	type
Dro	ATCTATATAAAGCC	Dro-like
Drsl5	CCCTATATAAAGCG	Dro-like
IM3	GACTATATAAAGCG	Dro-like
CecA1	GCCTATAAAAGCTC	Mtk-like
CecA2	GCCTATAAAAGCTC	Mtk-like
CecB	CGCTATATAAGCTC	Mtk-like
CecC	CGCTATAAAAGCCG	Mtk-like
Def	TGCTATATAAGCTC	Mtk-like
Dpt	GCCTATAAAAGAGC	Mtk-like
DptB	AGCTATATAAGACC	Mtk-like
Drs	CACTATATAAGCTT	Mtk-like
Drsl2	TCCTATATAAGCGT	Mtk-like
Drsl3	CTCTATATAAGCGT	Mtk-like
Drsl4	ACCTATATAAGAGT	Mtk-like
Drsl6	CCCTATATAAGCTC	Mtk-like
IM1	GACTATATAAGATC	Mtk-like
IM14	AGCTATATAAGCGC	Mtk-like
IM2	AGCTATATAAGATC	Mtk-like
IM4	CACTATAAAAGAGC	Mtk-like
Mtk	AGCTATAAAAGCCT	Mtk-like
Drsl1	no tata	none
IM18	no tata	none
IM23	no tata	none
Anp	GCCTATAAAGCCAC	other
AttA	AGGTATAAAACCGA	other
AttB	ACGTATAAAAGCGG	other
AttC	TGCTATATAATTCA	other
AttD	GAGTATAAAAGCGA	other
IM10	GGCTATAAATACTA	other
Listericin	TTATATAAAAGTTG	other
