# Supplementary material for: MEF2 Is an In Vivo Immune-Metabolic Switch
Source: Cell. 2013 Oct 10;155(2):435–47. doi: 10.1016/j.cell.2013.09.007 (PMC3807682; doi:10.1016/j.cell.2013.09.007)
Supplement: Table S5. Unbiased TATA Boxes, Related to Figure 5 — TATA boxes from the unbiased set drawn from transcription start databases. Columns: associated gene symbol, identified TATA sequence (N3TATAWAN5), and type (Mtk-like, Dro-like, other or none). [file mmc5.xls]

## Sheet: Sheet1
gene symbol	sequence	type
ac	ACCTATAAATAGCC	Dro-like
alphaTub84B	CTATATAAAGCAGC	Dro-like
CG11796	CCCTATAAAAAGCC	Dro-like
CG12310	TCCTATAAATAGCT	Dro-like
CG14107	GGCTATAAAAAGCG	Dro-like
CG15067	GGCTATAAAAAGAA	Dro-like
CG18179	TTCTATAAAAAGCA	Dro-like
CG3630	CGCTATAAAAAGAA	Dro-like
CG42728	AGCTATAAAAAGCT	Dro-like
CG5376	TCCTATAAATAGAG	Dro-like
CG8997	GTCTATAAAAAGCG	Dro-like
CG9759	CTATATAAAGAGCC	Dro-like
Cpr100A	GACTATAAAAAGCT	Dro-like
Cpr64Aa	GCCTATAAAAAGCA	Dro-like
Drsl5	CTATATAAAGCGGT	Dro-like
E(spl)mβ-HLH	CTATATAAAGCCGA	Dro-like
GstE3	CTATATAAAGCCCC	Dro-like
IM3	GACTATATAAAGCG	Dro-like
Atf6	TACTATATAAGCCT	Mtk-like
CecA1	GCCTATAAAAGCTC	Mtk-like
CecA2	GCCTATAAAAGCTC	Mtk-like
CecB	CGCTATATAAGCTC	Mtk-like
CecC	CGCTATAAAAGCCG	Mtk-like
CG11368	AGCTATAAAAGCTC	Mtk-like
CG11458	TACTATATAAGCTG	Mtk-like
CG12158	GACTATAAAAGACC	Mtk-like
CG13041	CGCTATATAAGCCT	Mtk-like
CG13047	AGCTATATAAGCCA	Mtk-like
CG13051	GGCTATAAAAGCCA	Mtk-like
CG13641	GGCTATAAAAGCCG	Mtk-like
CG13674	CACTATATAAGCTG	Mtk-like
CG13678	GGCTATAAAAGAGT	Mtk-like
CG14110	GCCTATAAAAGCAG	Mtk-like
CG14207	AGCTATAAAAGCAA	Mtk-like
CG14949	CGCTATAAAAGCGC	Mtk-like
CG17047	TGCTATATAAGCGC	Mtk-like
CG17298	CACTATAAAAGCCG	Mtk-like
CG18107	TGCTATATAAGATC	Mtk-like
CG18284	CGCTATAAAAGAGT	Mtk-like
CG18649	TGCTATAAAAGCGT	Mtk-like
CG2765	TACTATAAAAGCAA	Mtk-like
CG31291	GTCTATAAAAGCCC	Mtk-like
CG31313	CTCTATAAAAGCGG	Mtk-like
CG32266	TACTATAAAAGCCA	Mtk-like
CG33060	GGCTATAAAAGCAG	Mtk-like
CG33272	CACTATAAAAGACT	Mtk-like
CG33500	TGCTATAAAAGCAG	Mtk-like
CG34166	TGCTATAAAAGCCC	Mtk-like
CG4702	GGCTATAAAAGCTG	Mtk-like
CG4847	GGCTATATAAGCCC	Mtk-like
CG6337	GCCTATAAAAGATC	Mtk-like
CG6770	GCCTATAAAAGCCG	Mtk-like
CG7203	AGCTATAAAAGCAC	Mtk-like
CG7409	GGCTATATAAGCGT	Mtk-like
CG7593	CTCTATATAAGCAA	Mtk-like
CG8560	GGCTATATAAGCCA	Mtk-like
CG8628	AACTATATAAGCGC	Mtk-like
CG8629	GCCTATATAAGAGC	Mtk-like
CG8736	CGCTATATAAGCTT	Mtk-like
CG9468	TCCTATAAAAGCAG	Mtk-like
corn	ATCTATATAAGCAG	Mtk-like
Cpr49Af	GCCTATATAAGAGT	Mtk-like
Cpr78Cc	GCCTATAAAAGCCA	Mtk-like
DptB	AGCTATATAAGACC	Mtk-like
E(spl)m6-BFM	GGCTATAAAAGCGC	Mtk-like
E(spl)m7-HLH	AGCTATAAAAGCAG	Mtk-like
E(spl)mα-BFM	GTCTATAAAAGCCG	Mtk-like
Fst	TTCTATAAAAGCTA	Mtk-like
GstD2	CCCTATAAAAGAAA	Mtk-like
GstD8	GACTATAAAAGCCG	Mtk-like
Hsp83	TTCTATAAAAGCAG	Mtk-like
IM1	GACTATATAAGATC	Mtk-like
IM2	AGCTATATAAGATC	Mtk-like
IM4	CACTATAAAAGAGC	Mtk-like
Lsp1alpha	GGCTATATAAGCAG	Mtk-like
LysD	CCCTATAAAAGCAC	Mtk-like
ninaE	AACTATAAAAGCCA	Mtk-like
Obp28a	AGCTATAAAAGCCT	Mtk-like
Osi12	GTCTATAAAAGAAC	Mtk-like
Pino	GGCTATAAAAGCGG	Mtk-like
repo	GGCTATAAAAGCAG	Mtk-like
Rh5	GGCTATAAAAGCAT	Mtk-like
Sirup	GGCTATAAAAGCGA	Mtk-like
Trx-2	ATCTATAAAAGCAA	Mtk-like
Tsf1	GGCTATAAAAGCCA	Mtk-like
TwdlD	AACTATAAAAGCCA	Mtk-like
TwdlE	TGCTATAAAAGAAA	Mtk-like
Yp3	AGCTATATAAGCCA	Mtk-like
Aats-ala-m	TTTTATAAAGAGCG	other
Aats-asp	CGATATATATCGAT	other
Acer	GAGTATAAAAACCG	other
Acp1	GGGTATAAAACTGG	other
Acp26Aa	TCGTATATATAAGG	other
Act57B	CGGTATAAAATCCG	other
Act5C	CTTTATAAAACGGG	other
Act87E	TGGTATAAATATTA	other
Act88F	AGATATAAAGGCAG	other
Adh	TCCTATAAATACGG	other
Adhr	TCCTATAAATACGG	other
Ag5r2	CCTTATAAACACAT	other
AIF	AAATATAAATTAAA	other
Ald	TCGTATATATTTCG	other
alphaTry	CTGTATATAAGGTT	other
alphaTub85E	GCTTATAAAAGAAC	other
Amy-p	CACTATATAAGGAG	other
Amyrel	GGGTATAAAAAGGG	other
Ance	GGCTATAAAACTCG	other
AnxB9	GAGTATAAAAGCCA	other
AP-2μ	TGGTATATACTGAC	other
Aps	CGGTATATATAGAT	other
Arc1	GGATATAAAAGGGC	other
Arp8	TTTTATAAATGTTC	other
Arr1	AGGTATAAATGCCG	other
Arr2	AGGTATATAAGCAG	other
Ars2	GGATATAAAACAAT	other
aru	AAATATATACAAAC	other
Asph	CTTTATAAATAATT	other
Atox1	CAATATAAAAAAAA	other
AttA	AGGTATAAAACCGA	other
AttB	ACGTATAAAAGCGG	other
Bacc	CTCTATATAACGCA	other
Bace	TGCTATAAATTAGA	other
bai	CTCTATAAAATAGC	other
Baldspot	TCCTATATATAAGT	other
betaTub56D	TCGTATAAAAGCCC	other
BI-1	GGCTATATATGCAG	other
bin3	ATATATAAAAATAT	other
blp	TATTATATATATCG	other
bnb	GTATATAAACGCCC	other
bnk	ACCTATATAAGGTC	other
Bsg25D	CTGTATAAATACGC	other
bun	TCATATAAAATCCG	other
bves	CCATATAAAAGCAC	other
cact	CCATATAAATATAT	other
CAH1	CCCTATAAAGCGGA	other
CAH2	GGCTATATAAGTTG	other
Cam	CCGTATATATGGCG	other
Cand1	GATTATAAAGTGGG	other
Cat	GGCTATAAAAACAA	other
Ccp84Aa	AGCTATAAAACCGC	other
Ccp84Ab	TACTATAAAAGTTG	other
Ccp84Ac	GTCTATAAATACAA	other
Ccp84Ad	CGGTATATAAGCCA	other
Ccp84Ae	GCGTATAAAATAAA	other
Ccp84Ag	CGGTATAAAAGCCC	other
CD98hc	ATCTATAAAATATT	other
Cda4	CGGTATATATATAC	other
Cdc5	TTCTATAAATATAC	other
Cen	TATTATAAATTTAT	other
CG10154	CGATATAAAATGAA	other
CG10182	GTATATAAAAGGGG	other
CG10200	CCATATATAAGCGC	other
CG10340	CGATATATATAGTA	other
CG10417	ACATATATATATCG	other
CG10417	AATTATATATAATA	other
CG10465	AAATATAAATTGAA	other
CG10472	CCGTATAAAAGTGC	other
CG10516	GCTTATATATGAGG	other
CG10550	TAGTATAAAAGTAT	other
CG10562	CGATATAAAACTAT	other
CG10576	TGATATATAGTACA	other
CG10591	GCTTATAAAAGCCG	other
CG10598	GGGTATAAAGGTGT	other
CG10621	AAGTATAAAAGCCC	other
CG10671	CTTTATAAAAATTC	other
CG10778	CTATATAAAAGGTT	other
CG10853	ATATATAAAGCGAT	other
CG10953	TTGTATAAATAGTT	other
CG11060	CCTTATATATTTAA	other
CG1109	TGTTATATATCGAT	other
CG11131	GGCTATAAAGACGC	other
CG11190	AAATATAAATAAAA	other
CG11211	CCATATAAATGCAT	other
CG11300	CCCTATAAATACTC	other
CG11317	CGGTATAAAATCCG	other
CG11370	GTATATAAATCTAA	other
CG11378	GGATATAAAAAGAA	other
CG11381	GGGTATAAAACGTA	other
CG11382	ATGTATAAAAGGGT	other
CG11526	AAATATATATGGCT	other
CG11584	AACTATAAATGCAG	other
CG11665	CATTATAAACTTTT	other
CG11672	ACATATATAAGAAG	other
CG11700	GCCTATAAATACCA	other
CG11786	ATTTATAAAGAGAC	other
CG11825	GGGTATAAAAGCCA	other
CG11897	GGGTATAAATGAAG	other
CG11905	TGTTATAAACAGAC	other
CG11911	AAGTATAAAAGGTG	other
CG11912	ACCTATATAAGGCG	other
CG11980	AGTTATAAAAACTT	other
CG11984	GCATATAAATAGTG	other
CG12009	ATATATAAATTGGG	other
CG12011	TAGTATAAATAGCC	other
CG12057	GGGTATAAATACGA	other
CG1213	GAGTATAAATGCGT	other
CG12164	AAATATAAATAGAT	other
CG12213	AAGTATAAAAAAAT	other
CG12262	ACATATATAACATC	other
CG12428	CGGTATAAACAAAT	other
CG12483	TAGTATAAATTGAT	other
CG12546	TGCTATAAAAACAT	other
CG12607	TAGTATAAATTTCA	other
CG12662	ACATATATAACATC	other
CG12723	CTTTATAAATACAA	other
CG12896	GGGTATAAAAGACA	other
CG1291	AACTATATATTTGG	other
CG12920	TGGTATATAAGCCG	other
CG12948	CAATATAAACAAAC	other
CG13033	TTGTATAAATACTT	other
CG1304	TGTTATAAATTAAG	other
CG13043	CTGTATAAAAAGAT	other
CG13044	AAGTATAAAAGACG	other
CG13046	GCATATAAAAAGCA	other
CG13048	CGCTATAAATATTA	other
CG13049	AATTATAAAAGCGT	other
CG13059	AACTATAAAAACCC	other
CG13060	TTCTATATAAGTTG	other
CG13063	CCATATATAAGGCG	other
CG13064	GCCTATAAATTGAT	other
CG13066	CTATATAAACCACT	other
CG13067	TGCTATATATACCC	other
CG13068	TGCTATAAAAGTTG	other
CG13069	GGGTATAAAACGCC	other
CG13102	CCGTATAAAAGAGT	other
CG1311	ATTTATAAATTTTT	other
CG13154	CAGTATAAATGAAT	other
CG13159	GGGTATAAATAGTG	other
CG13189	CCCTATAAAAATTG	other
CG13217	GTATATAAACCTAG	other
CG13227	GGCTATAAATTAAA	other
CG13239	TTGTATAAAATCGG	other
CG13285	AAATATAAATTGGC	other
CG13315	CAGTATAAAAGTGC	other
CG13323	CGATATAAAAGCTT	other
CG13369	AGCTATATAGTTCG	other
CG13430	CCTTATAAAAGACC	other
CG13463	AGATATAAAAACAA	other
CG13545	GGGTATAAAAACCT	other
CG13565	GGGTATAAAACGAA	other
CG13606	TTATATAAAATCAA	other
CG13618	CGGTATAAAAAGAC	other
CG13630	TGGTATAAAAAGGT	other
CG13679	TTGTATATAAGCTG	other
CG1368	AGCTATAAATTGAC	other
CG13705	GTGTATAAATAGTG	other
CG13731	GAGTATATATAGAA	other
CG13738	GCATATAAATGTTC	other
CG13841	CCGTATAAAAGCTG	other
CG13868	GTTTATATAGCGCA	other
CG13947	GAGTATAAAAGGCT	other
CG14095	TGGTATAAATACGC	other
CG14147	TCCTATAAAATGAT	other
CG14265	ACCTATAAATAGGG	other
CG14277	CCGTATAAATAGGG	other
CG14292	GCGTATAAAAGCCG	other
CG14300	AAGTATAAAAGTTG	other
CG1440	TGGTATAAAAGAGG	other
CG14419	CTATATAAACAAAC	other
CG14453	TCATATAAATAGGC	other
CG14454	GAGTATAAAAGGCC	other
CG14456	GCATATAAATAGTG	other
CG14565	TTGTATAAATACGC	other
CG14568	TGGTATAAAAGGCG	other
CG14569	GGCTATAAATACGT	other
CG14572	CTGTATAAAAGTAT	other
CG14573	AAGTATAAAAGTTA	other
CG14614	TGGTATATAACAAT	other
CG14752	CGGTATAAAACGGA	other
CG14770	GGGTATAAATCGAA	other
CG14915	CACTATAAATTCCT	other
CG14985	GAATATATACCAAC	other
CG15021	CGGTATAAATGAGC	other
CG15022	TTGTATAAAAGCGG	other
CG15023	GACTATAAATAAAC	other
CG15024	AAGTATAAATAGTT	other
CG15043	CGGTATAAATAGGT	other
CG15201	ACCTATAAATAGGC	other
CG15202	TTATATAAAAGCAA	other
CG15212	GGCTATAAAAAGGC	other
CG15213	GCATATAAATAGAC	other
CG15282	TCGTATAAATAGAG	other
CG15309	TCATATATATTCGG	other
CG15347	GGGTATAAAGCTCG	other
CG15369	TTCTATAAAAGTGG	other
CG15382	ATATATAAACTTTG	other
CG15480	TGGTATAAAAACCT	other
CG15515	TTTTATATATTAGG	other
CG15731	CTATATAAACCGCG	other
CG15740	TTGTATAAAACGCG	other
CG1582	ATCTATATATTAGA	other
CG15829	ATATATAAACGGTG	other
CG15876	AGATATAAATAATC	other
CG16704	GTATATAAAACGAC	other
CG16712	GCGTATATAACCTA	other
CG16713	GGCTATAAATTAAG	other
CG16749	GCTTATAAAAGCGG	other
CG16758	GTTTATAAACCCTC	other
CG16772	AGCTATATAAGTCA	other
CG16884	GGGTATAAAAGCGC	other
CG16885	CCATATAAAAGCTC	other
CG16886	AACTATAAAAGTGC	other
CG16926	TTCTATAAATTCCA	other
CG16974	AGATATAAACTGTA	other
CG16974	AAATATATATGTAT	other
CG1703	ATGTATATAGCGAC	other
CG17032	AAATATATACATCC	other
CG17108	TCTTATAAAAGCCG	other
CG17127	GCTTATAAAACGGG	other
CG17180	TGGTATATACCAGT	other
CG17290	GCATATAAAAGCCA	other
CG17290	TTTTATATATTCAG	other
CG17325	TGATATAAAAGCCC	other
CG17337	TTTTATAAATATAA	other
CG17454	TCATATAAATTCCA	other
CG1746	GCTTATATAATCAA	other
CG17471	CGATATAAAAAACA	other
CG17471	TATTATAAATTTAT	other
CG17528	TTTTATATAGGAAC	other
CG17597	TCGTATATAAGTCC	other
CG17633	GCCTATAAAAGGAA	other
CG17646	TCTTATAAAGGCGT	other
CG17778	GCATATAAATAGTG	other
CG17826	AAATATAAAAGGCG	other
CG18067	TAGTATAAATAGCT	other
CG18081	ATATATAAATATAT	other
CG18294	GCGTATAAATAGTG	other
CG18522	CACTATATATATGG	other
CG18607	AAGTATAAAAGCCA	other
CG1970	TAGTATATAAGCTG	other
CG2065	TCGTATAAAAGGCA	other
CG2150	GGGTATAAAGAGTG	other
CG2157	GGGTATAAAAGCGA	other
CG2233	GGCTATAAAAAAGT	other
CG2269	CTGTATAAAGCATG	other
CG2540	ATATATAAAACTCA	other
CG2781	CGGTATAAAAGTAA	other
CG2818	GGATATATAGATAA	other
CG2915	AATTATAAATATGC	other
CG2962	TCGTATAAAAGACT	other
CG30101	GTGTATATAAGCTG	other
CG30197	GCATATAAAGCCCG	other
CG30413	CTATATAAACGAAT	other
CG30423	CGGTATATACTAGA	other
CG30457	TGATATAAATACCA	other
CG30458	AGCTATAAAAACCG	other
CG3061	AGCTATATAATAGC	other
CG3097	CAATATAAAATTGA	other
CG3106	GCCTATAAAAGGCA	other
CG31075	CTATATAAATCGGC	other
CG31076	CTATATAAATCGGC	other
CG3108	TGGTATAAAAGCAC	other
CG31195	CAATATAAACAATA	other
CG31198	CCATATATACCGGG	other
CG31326	CTCTATAAAATAGA	other
CG31626	TGGTATAAAAGTGC	other
CG3168	GCTTATAAAAACGC	other
CG31694	GACTATATATAAGA	other
CG31729	TCATATATAGCTGT	other
CG31775	GAGTATAAAAGATC	other
CG31789	TTCTATAAAAGTGA	other
CG31813	AGGTATAAAAAACC	other
CG31870	GGATATATATGGGA	other
CG31908	AAGTATATATTCTA	other
CG32016	TAATATATATAATG	other
CG32073	AGCTATAAATGCGG	other
CG32230	TAATATATAGTTCC	other
CG32237	GCGTATAAATATGC	other
CG32264	GCATATAAACAATT	other
CG32278	TAATATATAGTATA	other
CG32281	TAATATATAGTATA	other
CG32350	GCTTATAAAAACTA	other
CG32453	GAGTATAAAAGGCC	other
CG32548	CGGTATAAAATCGG	other
CG32564	GGCTATAAATTAGT	other
CG32603	GACTATAAATAGGC	other
CG32667	AACTATATAGTCGC	other
CG32713	GGGTATAAAGCTCG	other
CG3301	GGGTATAAAGTAAT	other
CG33099	ATGTATATACCGAT	other
CG33127	TACTATAAAAGGCC	other
CG33160	TAATATAAATTCAA	other
CG33205	CCATATATACTATA	other
CG33229	AGCTATAAAAGGGC	other
CG3397	ACTTATAAAGTGCC	other
CG34026	CAATATAAACTGGG	other
CG34136	GAGTATAAATTGCC	other
CG34137	ATGTATAAATAAGA	other
CG3419	GCCTATAAAATGCT	other
CG34214	GCATATATAGTCTG	other
CG34232	CGATATAAACGGCG	other
CG34248	ATTTATAAAGCTGG	other
CG34267	CTATATAAAGTAAC	other
CG34268	TACTATATATAATG	other
CG34305	TTGTATAAAAGAGA	other
CG3434	GGCTATAAATAAAT	other
CG34461	GTATATAAATACTT	other
CG3523	TCATATAAAAAGGC	other
CG3680	TTTTATAAAGCTTA	other
CG3683	CGATATAAATTGTT	other
CG3868	AGCTATATAACCTC	other
CG4000	CCGTATAAAAGCTG	other
CG4019	CGATATAAAAAGGC	other
CG4042	ATTTATATATTGAT	other
CG4053	GCATATAAAAACGC	other
CG4115	TCGTATATAAGGCG	other
CG42259	GGGTATAAAAGCGC	other
CG4229	GGCTATATATTGAG	other
CG42305	TGATATAAAAGCCC	other
CG42326	CCGTATAAAACCGC	other
CG42331	TTTTATAAATAGAA	other
CG42394	CCATATAAACTCAT	other
CG42708	AACTATAAAACCAT	other
CG42815	TGCTATAAAATGCC	other
CG42819	ACATATAAAAAGAC	other
CG4302	ACATATAAAGCCGA	other
CG4440	TTCTATAAATACCA	other
CG4552	CGCTATAAACGTAA	other
CG4562	CTATATAAAGGGCC	other
CG4563	CGATATAAAAAGAC	other
CG4607	ATATATAAAGAAAA	other
CG4752	CTGTATATATACGG	other
CG4962	GGGTATAAATAACA	other
CG4982	TTGTATAAAACCCG	other
CG4996	CTTTATATATTTTT	other
CG4998	TTGTATAAAATGTG	other
CG5011	TCCTATAAATGGTT	other
CG5070	GGGTATAAAGTCGA	other
CG5084	AGGTATAAAAGGCG	other
CG5162	AGCTATAAAAACAA	other
CG5171	GGTTATAAAAACGA	other
CG5171	CATTATAAAACTGC	other
CG5172	AGCTATAAAAAGGT	other
CG5335	AACTATAAAACACA	other
CG5399	GCCTATAAAAGGCC	other
CG5447	TGGTATAAAAGCCA	other
CG5613	AGATATAAAAACAT	other
CG5656	TCGTATAAATAAGC	other
CG5767	GTATATAAAGGTTT	other
CG5778	TCGTATATAAGCTG	other
CG5804	AGGTATAAAGACGG	other
CG5854	AAATATATATCTTT	other
CG5886	TTTTATAAATATAA	other
CG5902	CGATATATACACCC	other
CG5958	TGATATATAATATA	other
CG5966	CTTTATAAAAATTG	other
CG6055	AGCTATAAACCCTG	other
CG6084	GCGTATATAAGCGG	other
CG6196	AAGTATAAATAATA	other
CG6218	GGGTATAAAAATAT	other
CG6277	ACGTATAAAAGCTA	other
CG6310	CCATATATACACAC	other
CG6330	CTATATAAAGGCCG	other
CG6347	CTCTATAAAACCAA	other
CG6403	TGTTATAAAAGTCC	other
CG6409	GTTTATAAAATGGG	other
CG6424	TGCTATAAAAGTGC	other
CG6425	GGCTATAAACAAAA	other
CG6470	TGGTATATATTTAA	other
CG6665	TGGTATATAAGATA	other
CG6696	CCATATAAAAGCGT	other
CG6733	GATTATAAAAGCAC	other
CG6843	ATTTATAAAAGTTG	other
CG6910	GACTATAAAAGTCG	other
CG6933	AACTATAAAAACGC	other
CG7130	CAATATATACTCGC	other
CG7166	GATTATATATGCCA	other
CG7192	CGATATATAGAAAG	other
CG7214	TCGTATATAAGTTG	other
CG7227	TTCTATATAGCCGT	other
CG7272	GATTATAAAAGGTT	other
CG7288	GAATATATAAGTGG	other
CG7298	ACCTATAAAAACCA	other
CG7299	CACTATAAAAACCA	other
CG7339	TGGTATATACTGCA	other
CG7365	ACGTATAAAATCAG	other
CG7379	ACATATAAATAATA	other
CG7406	CCGTATAAATAGTA	other
CG7465	CTGTATAAATACCA	other
CG7548	TTCTATATATGGCC	other
CG7567	GGGTATAAAATCAC	other
CG7611	ATATATAAATGCGT	other
CG7646	TCGTATATATATCG	other
CG7715	TAGTATAAATAATG	other
CG7778	CTCTATAAAAAGTC	other
CG7845	CGATATAAACGATA	other
CG7860	AAGTATAAAACAAT	other
CG7906	CTTTATAAAGTGGA	other
CG7953	TGGTATATAAGACT	other
CG7966	ATATATAAAGCTCC	other
CG7997	GAATATAAATTCCC	other
CG8079	CCCTATAAAAAGTT	other
CG8080	TTTTATATACATAC	other
CG8147	CGCTATAAATATCG	other
CG8157	GTATATAAAGAGGC	other
CG8192	TGGTATAAAACATA	other
CG8204	GGCTATAAAACTCG	other
CG8289	CTCTATAAAGAATT	other
CG8317	CCGTATAAAAGTGA	other
CG8343	GGCTATATAAGGGA	other
CG8378	GGTTATATATTCGC	other
CG8483	CGGTATAAAAACGT	other
CG8546	GTATATAAAGGCTG	other
CG8552	CAATATAAAAGGAG	other
CG8586	TTCTATAAATGCTT	other
CG8617	ATTTATATATTTCC	other
CG8661	CGATATAAAAGGGC	other
CG8791	CAGTATAAAAGCGA	other
CG8927	AGCTATAAAGCCGC	other
CG8960	TAGTATATATAGTG	other
CG9083	GGCTATAAAACGGC	other
CG9184	GCGTATAAAAGGGC	other
CG9269	GGCTATAAAGACAC	other
CG9331	TTCTATATAAGGCT	other
CG9380	TTTTATATACTATG	other
CG9413	CCTTATAAATACGC	other
CG9449	GCCTATAAAGCCGG	other
CG9466	TGATATAAATGGGC	other
CG9486	ATGTATATAACAAG	other
CG9757	TCATATAAATTGAC	other
CG9796	GGCTATATAACTGC	other
CG9812	CTATATAAATAGAC	other
CG9821	GCATATAAAAGTCC	other
CG9877	GTTTATATAATAGG	other
CG9953	CTATATAAATAGAA	other
Chc	CCGTATATATCGGC	other
Cht2	GATTATATACGCAT	other
Cht5	CACTATAAAAGTCG	other
cib	CCGTATAAAAAGCG	other
Cka	TTGTATATAGACTC	other
Clect27	GACTATAAAACAGT	other
CoIV	CCATATATATATTT	other
CoVa	AGTTATAAACGTGT	other
Cp15	GCGTATAAAAGCGA	other
Cp18	TGGTATAAAAACAA	other
Cp19	TTATATAAAGAAGT	other
Cp36	CGCTATAAAGAGCC	other
Cpr11A	CCATATATAAGGAA	other
Cpr23B	AAGTATAAAAACTC	other
Cpr31A	CCATATAAAGTGGT	other
Cpr35B	AACTATAAAAAGGC	other
Cpr47Eg	TCATATAAAAAGCA	other
Cpr49Ae	TCGTATAAATAGAC	other
Cpr49Ag	GAGTATAAAAAGCC	other
Cpr51A	CGATATAAAAGCCC	other
Cpr56F	AAATATAAATACTG	other
Cpr62Bc	GTATATAAAAGCGG	other
Cpr64Ad	GGGTATAAAAGTCG	other
Cpr65Av	AGTTATAAATAGCT	other
Cpr65Ax2	AACTATAAATAAAC	other
Cpr65Ea	CACTATAAATAGTC	other
Cpr65Eb	GGGTATAAAAGCGC	other
Cpr65Ec	TGCTATAAATGCCA	other
Cpr66Cb	CCATATAAAAGCGG	other
Cpr66D	CGATATAAAAGTGC	other
Cpr67B	TAGTATATAAGCAG	other
Cpr67Fa1	TGGTATAAAAACCT	other
Cpr67Fa2	TCGTATAAAACATT	other
Cpr76Bb	AGCTATATATAGTC	other
Cpr78Cb	ACATATAAAGTTGG	other
Cpr92F	CGGTATATATTAGG	other
Cpr97Eb	CGGTATAAAAAGCG	other
Cpsf100	CTGTATAAACAAAG	other
crq	GCATATAAACGCTT	other
Cry	CGTTATAAAATGGC	other
Csp	TAATATAAATATAT	other
cta	TTTTATATACAGGC	other
Cyp12c1	ACATATATAGTAGT	other
Cyp18a1	TGTTATAAAAGTGG	other
Cyp4d21	TGATATAAAAACGC	other
Cyp4g1	CCATATAAAATGTT	other
Cyp4p1	GTTTATATAGAAAT	other
Cyp6a23	GCGTATAAAGGGGC	other
Cyp6d5	GACTATAAATCGGC	other
Cyp6g1	GAGTATAAAAACGC	other
Cyp9b2	GTGTATAAATTGGT	other
Cys	AGGTATAAAATGGG	other
dalao	CGCTATATATACCA	other
dbo	CAATATAAATAAGT	other
Dbp45A	AGTTATATACCGAT	other
Desi	TCCTATAAATAGTG	other
Dgp-1	ATTTATAAATATTT	other
dgt2	CATTATAAAATATA	other
Dh31	TCGTATAAATCGCG	other
dhd	CCCTATAAAGTCGC	other
Dhod	AACTATATATCGCA	other
Dip-B	ATGTATAAAAAGCT	other
dmGlut	TCATATAAATATAA	other
Dmn	GTTTATAAATACTC	other
DnaJ-1	ACCTATAAAATGAG	other
dnc	GGATATAAAAGCAG	other
Drep-1	GCGTATAAAAGGCA	other
dyl	CGATATAAAATCTT	other
e	GGATATATAAGATA	other
E(spl)m2-BFM	ATATATAAATATGA	other
E(spl)m3-HLH	TCATATAAAAGTAG	other
E(spl)m4-BFM	GAGTATAAAAGGAC	other
E(spl)m5-HLH	GGGTATAAAAGCCG	other
E(spl)m8-HLH	CGGTATAAAAGGAC	other
E(spl)mγ-HLH	AGCTATATAAGGCC	other
e(y)1	CCGTATATATGTAC	other
eIF-4a	AACTATAAATTATT	other
eIF3-S8	CAATATATATCGCC	other
eIF4E-7	AAATATAAATCAGT	other
Eip55E	GAGTATATATATTC	other
Eip71CD	CAGTATAAATTGGA	other
emc	GGGTATAAAAGCGG	other
epsilonTry	CTGTATAAAAGGGG	other
Esp	TTTTATAAAAGACA	other
eve	CGGTATAAAAGGGC	other
Faa	ACCTATATAAGGCG	other
fabp	AAGTATATAACAGC	other
Fas3	CTTTATAAACACGG	other
Fbp1	GGGTATAAAAGCTG	other
Fer2LCH	CGCTATAAACAGCA	other
Fis1	CTGTATATAATTTT	other
Fkbp13	TTATATAAAACCCA	other
Fmrf	GCATATAAAACAGG	other
foi	GCTTATAAATCGAA	other
fusl	GCATATATATAGTA	other
galectin	TTATATAAACCTGC	other
Gasp	CGGTATAAAAAGCT	other
Gdh	ACATATATATACAT	other
Gel	TATTATAAAAGCGA	other
Gip	TAATATAAAAAACG	other
glec	AGCTATATAACTTG	other
glob1	TTTTATAAAGGCCA	other
GlyP	AAGTATAAAGTGAG	other
Gprk1	CGTTATATATATTT	other
grass	CGGTATAAAACGCA	other
Gs2	CATTATAAATTGAG	other
GstD1	CCCTATAAAAGTGG	other
GstD9	CAGTATATAAGGAC	other
GstE1	GTGTATATATGTAC	other
GstE7	TTCTATAAATATAG	other
GstO3	TTATATAAACAGAG	other
GstS1	GCGTATAAAAGCAG	other
hb	ATATATAAACTAAT	other
hig	AGGTATAAAAGCGA	other
HmgZ	CTTTATATATATTC	other
Hpr1	CATTATATACTAAC	other
Hsc70-4	GTATATAAAAGGCA	other
Hsf	TGGTATATATAGCA	other
Hsp22	GAGTATAAATAGCC	other
Hsp23	TTGTATAAATAACC	other
Hsp26	GGGTATAAAAGCAG	other
Hsp27	CAGTATAAAAGCCG	other
Hsp60D	TTTTATAAACCAAC	other
Hsp67Bc	CTCTATAAAAGGGC	other
Hsp68	GAGTATAAATACGG	other
Hsp70Bbb	GAGTATAAATAGAG	other
Hsromega	GGGTATAAATAGAG	other
hth	ATATATAAATACCC	other
hug	GGCTATATAACTTG	other
Idgf4	CAATATAAATACAT	other
IM10	GGCTATAAATACTA	other
ImpE2	TTGTATAAAATGCG	other
ImpL2	AGATATAAAAGCAT	other
ImpL2	GCATATAAATGGAA	other
Inr-a	TTGTATAAAATGTA	other
Inx3	GCATATATACAATG	other
Ipod	TTGTATAAAAACGT	other
Irp-1B	GCTTATATAACACA	other
Jon25Bii	GTATATAAATCACT	other
Jon25Biii	GTGTATAAAAGGCT	other
Jon65Ai	AGCTATAAATGTGG	other
Jon65Aiii	TGGTATAAAAGTGC	other
Jon65Aiv	CAGTATAAAAGACC	other
Jon99Ci	AGCTATATAGTATT	other
Jon99Cii	GTATATAAAGGCGC	other
Jon99Ciii	GTATATAAAGGCGC	other
Jon99Fi	CAGTATAAAAGTGC	other
Jon99Fii	TGGTATAAAAGCTC	other
Jupiter	GCATATATATATAT	other
Jupiter	TGGTATAAAATGCT	other
Kaz-m1	ATATATAAAAATCA	other
kcc	AAGTATATACGGTG	other
Kr	TTTTATAAAAGACA	other
l(2)08717	ATTTATAAAAGAAT	other
l(2)09851	TGGTATAAATGATC	other
l(2)34Fc	TGGTATAAATAGGA	other
l(2)efl	GGGTATAAAATCGT	other
l(2)NC136	TGGTATATATGGTA	other
laccase2	TTTTATATAGTCGT	other
Lcp1	TCATATAAAAAGGC	other
Lcp2	TCATATAAAAAGAC	other
Lcp3	ATATATAAACACCG	other
Lcp4	GCGTATAAAAGCCG	other
Lcp65Aa	TCGTATAAAAGACT	other
Lcp65Ac	CTATATAAACGCCG	other
Lcp65Af	ATGTATAAATGAGT	other
Lcp65Ag2	CTATATAAAGGGAG	other
Lcp65Ag3	ATCTATAAAAGGGT	other
lgs	TTTTATATATTAGA	other
Lim3	AATTATATAGACTA	other
lin19	TATTATAAACTATA	other
Lnk	AGATATATACTATG	other
Lsp1beta	GGGTATAAAAGCAG	other
Lsp1gamma	GGGTATAAAAGACC	other
LysE	GGGTATATAAGGGC	other
Mal-A1	TAGTATAAAAGGCA	other
Mal-A4	CCGTATATAAGAGA	other
Manf	TTCTATAAACATTT	other
Mapmodulin	TCATATAAATAAAA	other
mfas	GCTTATAAATACCA	other
MFS18	TGCTATAAAGTGAA	other
Mgstl	CGGTATAAAAAAAA	other
Mhc	CCGTATAAAAGGCA	other
mRNA-cap	ACATATATATTCCA	other
mRNA-cap	TTTTATAAAAAGGG	other
mRpL19	AATTATAAAGGGTT	other
mRpL24	AAATATAAATAAAA	other
mRpL32	TTCTATAAACATAT	other
mRpL43	AGCTATAAAACATA	other
mRpS24	ATCTATAAATTTGT	other
mRpS31	AACTATAAACTAGC	other
mTerf5	TTGTATATATGTGC	other
MtnA	ATGTATAAAACCGA	other
Muc26B	TCATATAAAAGGCG	other
Muc55B	AGCTATAAAAATAT	other
Mur18B	AGCTATATAATTGG	other
Myo28B1	CTCTATATACACAG	other
Nca	TCGTATATATATCG	other
nct	TAGTATATACCCGC	other
neur	AGCTATAAAAGGCT	other
Nha1	GCCTATAAAACGCT	other
NLaz	GCGTATAAAAGATA	other
Npc2b	ATATATAAAATGAG	other
Nplp1	GTATATAAAGTCGA	other
Nplp3	CCGTATAAATAGGC	other
Nrt	TCGTATAAAAATCC	other
nrv2	CGATATAAAACCAA	other
NTPase	GCATATAAATGAGC	other
nuf	CCATATATAAGCCA	other
nyo	ACTTATATAACGAC	other
Oat	GGGTATAAAAAGCA	other
Obp18a	GGTTATATATATAG	other
Obp19b	GGGTATAAATTGCC	other
Obp19d	TCCTATAAAACGCC	other
Obp44a	AGGTATAAAAGCTG	other
Obp47b	GGATATAAAATGGG	other
Obp56a	GGGTATAAAAGCCG	other
Obp56d	TCGTATAAAAGGCA	other
Obp56e	TTGTATAAATGCTG	other
Obp99a	TCGTATAAATAGGG	other
Obp99c	AGCTATAAAGTCAG	other
Ocho	AAGTATAAATAGCG	other
Oda	ACGTATAAAAGGAG	other
Osi14	CAATATATAAGGCT	other
Osi15	TGGTATAAAACGCG	other
Osi18	TCGTATAAAAACCA	other
Osi19	GAGTATAAAAATCG	other
Osi20	CAGTATAAAACGCG	other
Osi7	GTATATAAATTGTC	other
Ost48	TTGTATATATTTTG	other
Pax	ATATATAAAACTCG	other
Pcp	GGATATAAAAACGA	other
Pdcd4	AAGTATAAAAACCC	other
Pdh	AGGTATAAAAGCGG	other
Pdi	ATGTATATATCTCT	other
Pdk	AGATATATAGAATA	other
peb	ATTTATAAATACAA	other
PebIII	AGGTATAAAAGCCC	other
Pect	TGATATATAGCGGG	other
Pepck	GGGTATAAAAGGCC	other
Pgd	CCATATATAGATTG	other
Phax	TAATATAAACATAA	other
PHGPx	ACATATAAATAAGG	other
Phk-3	TGGTATAAAAGCGA	other
Phm	ACATATAAACTGGG	other
Picot	AATTATAAAAACGT	other
Picot	GTTTATAAATGAAG	other
Pink1	GGTTATAAATCGGC	other
pit	AAATATATATCTAT	other
Plod	TAGTATAAAGTACT	other
PMCA	CGATATATATTTCC	other
polybromo	AACTATATATCGAC	other
ppk	GGCTATAAAAGGAC	other
prominin-like	ATTTATATAAGCCA	other
proPO-A1	AGCTATAAAATGAG	other
proPO45	TTGTATAAAATGTG	other
Prosbeta2	GAATATATATCGAT	other
Prx2540-1	GGGTATAAAAGACA	other
Prx2540-2	GGGTATAAAAGACA	other
Pxd	CGATATAAAAGGCC	other
Rcd7	GTTTATATAGAAAA	other
rdx	AAATATATATTAAG	other
regucalcin	GGGTATATAAGAAT	other
Rh2	ATCTATAAAGGGCT	other
Rh3	CCGTATAAAAGCCC	other
Rh4	CGATATAAACGAGG	other
ric8a	AATTATAAAAATTA	other
Rm62	TCTTATAAAATTTC	other
RPA2	TCTTATATACTAAA	other
RpL13	CCATATATACGAGT	other
RpL3	CACTATATAACGAG	other
RpL38	CTTTATATACAAAT	other
RpL39	CGATATAAACCCAC	other
RpS14a	TGGTATAAATGTGG	other
RpS27	TAATATATACATTA	other
RpS27A	ATATATAAACACAC	other
sala	TGGTATAAAAATCA	other
sals	GGCTATAAAGCAAT	other
Sam-S	AGGTATAAATTCTG	other
Sam-S	ATTTATAAATATTA	other
san	TGCTATAAAATAGC	other
Sap-r	CGGTATATATTTGA	other
scaf	ACATATAAAACAAA	other
Scp2	GCATATAAAAGCCG	other
scyl	GAGTATAAAAGGCG	other
se	CTTTATAAATCACT	other
serp	GCATATAAAAGAGT	other
sesB	ATTTATAAAAACTG	other
Sgs3	ACCTATAAAAAGGT	other
Sgs4	GTATATAAAGCGCA	other
Sgs5	CAATATAAATAGCC	other
Sgs7	CTATATAAAGGTGT	other
Sgs8	TGCTATAAAAGGGG	other
skl	GGGTATAAATACGG	other
Slc45-1	CCGTATAAATTGCT	other
Slip1	TGATATAAATGAAA	other
slow	CTCTATAAAGAGGA	other
smg	TCATATAAAACGTT	other
smp-30	GTCTATAAAAACAT	other
Snx3	ACATATATATATAT	other
Spat	CGCTATAAAGTGGC	other
spin	TGGTATATATTCGC	other
Spn42Da	GAGTATAAAAACAA	other
Spn43Aa	AGCTATAAATGACA	other
spri	TCTTATAAACTAAT	other
Spx	GAATATATATCGAT	other
Srp72	AAATATATATTACC	other
Sry-alpha	GTATATAAAGGTGT	other
Ssl1	TGATATAAATACTT	other
stg	CGGTATAAAAGCTC	other
stg	GGTTATAAAAACCA	other
Sur-8	GGATATATACCAGC	other
Syt7	TCTTATAAAAAAAT	other
Syx18	TGGTATATATTAAC	other
Tal	CGGTATAAATTGCC	other
Tango4	GGCTATAAACAAGC	other
Tango9	GATTATATAGATCT	other
Tb	GGCTATAAAAACGC	other
Tbh	ACGTATAAAAGCCG	other
Thor	GGGTATAAATAGAG	other
Tim8	GTTTATATAACCTC	other
Tom	TCGTATATAAGGAG	other
TotA	AGCTATAAATTCAG	other
TpnC25D	GTTTATAAATAATG	other
Treh	TTTTATAAAAATGG	other
Tret1-1	CTATATAAACGTTG	other
Trh	GCCTATAAAAGGAC	other
Try29F	ATATATAAAGACGG	other
TSG101	GGGTATAAAAAAGA	other
Tsp29Fb	TACTATATATCGAA	other
Tsp42Ed	TGTTATATATCAGA	other
ttm50	GTATATAAAATCCC	other
TwdlB	TTGTATAAATAATA	other
TwdlBeta	TCATATAAAACACT	other
TwdlC	TCATATAAATTCGG	other
TwdlF	AGATATAAAAACAT	other
TwdlL	TAGTATATATAGTT	other
TwdlM	TCGTATAAATATTG	other
TwdlN	CCATATAAATGGCC	other
TwdlP	CGGTATAAAAGGTA	other
TwdlQ	TTGTATAAATATCA	other
TwdlT	CTGTATAAATTGGT	other
TwdlV	ATGTATAAAAGCAG	other
TwdlX	CTATATAAAAGGTG	other
Ubi-p5E	GCCTATAAATACCA	other
Ugt35a	AATTATATATGAAA	other
up	TTCTATATATTGTT	other
Vago	TAATATAAAAATGA	other
Vha100-1	TGGTATAAATCCAA	other
Vha16-1	GTTTATAAAAGCAA	other
VhaSFD	TCTTATATATCGAA	other
Victoria	ACATATAAAAGCGC	other
vir-1	TGGTATAAATGAAG	other
vnc	GTGTATAAACTTAG	other
vps24	TCATATATATTGGC	other
woc	CTATATAAACAAAC	other
wrapper	TAATATAAACTAAG	other
wupA	GTGTATATATAGGG	other
y	TCATATAAAACGCG	other
yellow-e	TCTTATAAAATTTG	other
yip7	GGGTATAAAAGAGG	other
YL-1	CGATATATACTATG	other
Yp1	GTATATAAACCACC	other
Yp2	GGGTATAAAATGCA	other
Z600	GGATATAAAGAAGG	other
