# Supplementary material for: MEF2 Is an In Vivo Immune-Metabolic Switch
Source: Cell. 2013 Oct 10;155(2):435–47. doi: 10.1016/j.cell.2013.09.007 (PMC3807682; doi:10.1016/j.cell.2013.09.007)
Supplement: Table S6. Primer Sequences, Related to Experimental Procedures [file mmc6.xls]

## Sheet: Sheet1
qRT-PCR primers.
gene	left primer	right primer
ACC	AGGTCCTGATTGCCAACAAC	ACATTTCGTACGCCCATCTC
AGBE	TCTATCTCACGGGTGACTTCAA	GTAGCTCCCACTTGCCAAAG
ATPCL	GGGCATTGCGAACTTTACC	CGACTAGCTTCGGCTGGA
AttA	CACAATGTGGTGGGTCAGG	GGCACCATGACCAGCATT
CecA1	TCTTCGTTTTCGTCGCTCTC	CTTGTTGAGCGATTCCCAGT
CG15203	AATTCCACCGGATGCAGATA	GAGCGATGCCATTGTTGAC
Def	TTCTCGTGGCTATCGCTTTT	GGAGAGTAGGTCGCATGTGG
Dipt	ACCGCAGTACCCACTCAATC	CCCAAGTGCTGTCCATATCC
Dro	CCATCGAGGATCACCTGACT	CTTTAGGCGGGCAGAATG
Drs	GTACTTGTTCGCCCTCTTCG	CTTGCACACACGACGACAG
FASN	GCTGAGCTGATGAGCAATGA	ACAGAGTGGCGGATTTCTTG
Gk	TAGTGAGAGCTGCACTGGAGAG	GCATGCACTCTAGGATGTCG
Glt	CACCCAGCCTCACTAGCC	TCGTGCGAGCTGATCATAGA
GlyP	GATACAACAACAACCACGTAAACAC	GGATGTAGTCACCATCGTTGAAG
Gpdh	AGTACCTGAAAGGACACAAGCTG	CCACGAAGATCAGGATGTCA
GyS	CGAACCTCCCAGTCCTACTTC	AGTCCTCGTCATCCGAACC
Hex-C	TGTGGAGAAACACGACATGAA	ACGCAAGGGAAGGAAAAAGT
IM4	CAAACCTCAGAAATCAACATGAA	GGATGAGCGGTTCCAG
Listericin	GAGTTAGGGCCGCTCGTC	CCTCCTCCACAGCAATATCCT
mdy	CTCTTTAGTGCATATCTCGCTCTG	AACAAGCCCAAGCCCTCT
Mef2	CATCGCAGGAGGATAGGAAA	ACTTGCGCTTGTTGAAGGTC
Mtk	TCTTGGAGCGATTTTTCTGG	TCTGCCAGCACTGATGTAGC
Pepck	GAACACCATCTTCACGAACG	ATGCCCTCCCAGAACACAC
Pgm	GCCTGATCCGTCACAACAA	GTCCTCCGTTCTCGCAGTT
Rpl1	TCCACCTTGAAGAAGGGCTA	TCCACCTTGAAGAAGGGCTA
sea	CCTAAGTCAGCGGCGAGA	CCACGATGGCCTCACATAC
su(r)	GTCTCCGTTTGTCCCATCAT	ATCACGTGCGGAATCTTCTT
Tret1-1	TTGAGGTCACCCAAGATGCT	AAGGGTCCTCCGGCTATG
UGP	AACAACATTTGGGCCAACC	TCCATGTTTAAGGTACGCTCAC
v	TGGATGCCCAGTGTATGCT	TGCTTGAACCAAAGCTCGTA
cloning primers.
Dropro-5'-RI	ATATATGAATTCGCACCGTTGGCACATAAGC
Dropro-3'-Bam	ATATATGGATCCTTGGAGTGGTGGACAAATCG
Mtkpro-5'-Sal	CCAAAAAGTCGACTTTTCTGC
Mtkpro-3'-Stu	ATATAGGCCTGGCGGGAATTGATTGATGC
Mef2-N-NotI	ATATATGCGGCCGCCATGGGCCGCAAAAAAATTC
Mef2-HA-C-XbaI	ATATTCTAGACTACGCATAATCCGGCACATCATACGGATATGTGCCCCATCCGCCC
mutagenesis primers.
Dro-DeltaM1a	TATGTGGGTTATTGTCTGGCATGCGAGCAGACTTGTTGTTGC
Dro-DeltaM1b	GCAACAACAAGTCTGCTCGCATGCCAGACAATAACCCACATA
Dro-DeltaM2a	AGGTACATATCACACTCGCGGCCGCGACAATTTTCGCACACT
Dro-DeltaM2b	AGTGTGCGAAAATTGTCGCGGCCGCGAGTGTGATATGTACCT
Dro-DeltaM3a	TTGTTGCATCGATGGCATGTATATAAACCCAAGTGCTCTGATTGAA
Dro-DeltaM3b	TTCAATCAGAGCACTTGGGTTTATATACATGCCATCGATGCAACAA
Mtk-DeltaM1a	AAATAGTTTAAAATTTCGTAATGTGAAAGATA
Mtk-DeltaM1b	TATCTTTCACATTACGAAATTTTAAACTATTT
Mtk-DeltaM2a	TTGTCTGGGACTGAGGTATAAAATGCTCACCATCTCAACG
Mtk-DeltaM2b	CGTTGAGATGGTGAGCATTTTATACCTCAGTCCCAGACAA
Mtk-DeltaTa	TTGTCTGGGACTGAGCTAAAAAAGCCTCACCATCTCAACG
Mtk-DeltaTb	CGTTGAGATGGTGAGGCTTTTTTAGCTCAGTCCCAGACAA
Mef2-T20A1	CGCAATCGGCAGGTGGCATTCAACAAGCGCAAG
Mef2-T20A2	CTTGCGCTTGTTGAATGCCACCTGCCGATTGCG
Mef2-T20E1	CGCAATCGGCAGGTGGAATTCAACAAGCGCAAG
Mef2-T20E2	CTTGCGCTTGTTGAATTCCACCTGCCGATTGCG
EMSA oligonucleotides.
mtkpro-40mer-top	TTGTCTGGGACTGAGCTATAAAAGCCTCACCATCTCAACG
mtkpro-40mer-bottom	CGTTGAGATGGTGAGGCTTTTATAGCTCAGTCCCAGACAA
mtkpro-40mer-deltaM-top	TTGTCTGGGACTGAGGTATAAAATTCTCACCATCTCAACG
mtkpro-40mer-deltaM-bottom	CGTTGAGATGGTGAGAATTTTATACCTCAGTCCCAGACAA
